# Supplementary material for: A highly stretchable tri-channel fiber for composite motion decoupling
Source: Nat Commun. 2026 Jun 12;17:7465. doi: 10.1038/s41467-026-73959-4 (PMC13408763; doi:10.1038/s41467-026-73959-4)
Supplement: Supplementary file 6 — Source Data [file 41467_2026_73959_MOESM6_ESM.xlsx]

## Sheet: Figure 2b
Y1 (h=∞)	Y2 (h=50 mm)	Y3 (h=25 mm)	Y4 (h=10 mm)	Y5 (h=5 mm)	Y6 (h=2.5 mm)
Tilt angle (°)	Tilt angle (°)	Tilt angle (°)	Tilt angle (°)	Tilt angle (°)	Tilt angle (°)
-0.14	3.955	5.361	7.822	20.654	22.588
0.7055	3.8066	4.3916	11.1367	20.9602	23.4762
0.4071	1.218	0.9792	12.7231	19.909	20.5949
0.5982	1.319	1.5441	8.5256	18.6633	23.7478
0.6803	2.2994	4.5214	9.5319	16.3449	19.1184

## Sheet: Figure 2e
X1	Y1	X2	Y2
Tensile strain (%)	Stress (MPa)	Tensile strain (%)	Stress (MPa)
0	0.07587	0	0.09954
0.59754	0.02318	1.95938	0.01098
1.18947	0.02585	3.90251	0.0407
1.78007	0.05181	5.83914	0.05424
2.37166	0.07867	7.77577	0.0683
2.9626	0.09617	9.71349	0.10783
3.55287	0.11524	11.6534	0.11354
4.14414	0.13636	13.59	0.11066
4.73573	0.16126	15.5256	0.1425
5.32634	0.17983	17.4654	0.15942
5.91694	0.19913	19.4031	0.17446
6.50821	0.21377	21.3398	0.20746
7.09914	0.23671	23.2775	0.23567
7.68974	0.2603	25.2174	0.23676
8.28068	0.28554	27.1551	0.25949
8.8726	0.28749	29.0917	0.27905
9.46354	0.30673	31.0316	0.2912
10.0538	0.33509	32.9704	0.3084
10.6451	0.34301	34.907	0.33634
11.237	0.35021	36.8437	0.35646
11.8273	0.38288	38.7835	0.35352
12.4179	0.38757	40.7213	0.39921
13.0091	0.39574	42.6579	0.40877
13.6004	0.42408	44.5945	0.42686
14.191	0.44441	46.5344	0.45331
14.782	0.44389	48.4743	0.4674
15.3732	0.45897	50.4098	0.47552
15.9645	0.49057	52.3475	0.50072
16.5554	0.4896	54.2863	0.53727
17.1464	0.50057	56.2251	0.53915
17.7376	0.52432	58.1618	0.55204
18.3285	0.52028	60.0984	0.57758
18.9191	0.53913	62.0383	0.5941
19.5101	0.56412	63.976	0.60255
20.1014	0.5717	65.9126	0.62959
20.6926	0.57091	67.8514	0.64855
21.2829	0.59265	69.7913	0.64578
21.8745	0.60909	71.728	0.67421
22.4661	0.6033	73.6646	0.69165
23.0567	0.62235	75.6055	0.69221
23.647	0.64235	77.5433	0.72041
24.2386	0.64436	79.4788	0.73685
24.8301	0.64839	81.4176	0.73207
25.4201	0.6711	83.3564	0.75598
26.011	0.68106	85.2941	0.77904
26.6026	0.68219	87.2308	0.77957
27.1939	0.70792	89.1685	0.79394
27.7845	0.69977	91.1094	0.806
28.3754	0.70973	93.0472	0.81456
28.9667	0.73056	94.9827	0.82915
29.558	0.72991	96.9215	0.8451
30.1486	0.73751	98.8614	0.84756
30.7395	0.76	100.798	0.86558
31.3307	0.75934	102.735	0.88255
31.9217	0.7551	104.673	0.88597
32.5123	0.78435	106.613	0.88554
33.1039	0.79105	108.549	0.90817
33.6955	0.78499	110.487	0.91814
34.2858	0.79838	112.428	0.91009
34.8764	0.81464	114.365	0.93601
35.4683	0.80951	116.301	0.94633
36.0596	0.82169	118.24	0.93975
36.6495	0.83595	120.179	0.95286
37.2408	0.83171	122.116	0.98094
37.8323	0.84584	124.052	0.97709
38.4233	0.85672	125.992	0.97041
39.0136	0.85781	127.93	1.00278
39.6048	0.86147	129.867	0.99521
40.1961	0.87592	131.805	0.99808
40.787	0.87794	133.744	1.00137
41.378	0.88206	135.682	1.02718
41.9689	0.89256	137.62	1.01408
42.5605	0.9065	139.557	1.03306
43.1511	0.90424	141.495	1.04208
43.7417	0.91405	143.434	1.03211
44.3333	0.91879	145.371	1.05463
44.9242	0.92252	147.307	1.06528
45.5148	0.92768	149.248	1.06475
46.1061	0.93937	151.186	1.05958
46.6974	0.94368	153.122	1.08848
47.2886	0.94014	155.062	1.08639
47.8786	0.95798	157.001	1.08013
48.4698	0.96249	158.938	1.09962
49.0621	0.95699	160.874	1.10807
49.6524	0.96916	162.815	1.09907
50.2426	0.98678	164.753	1.10176
50.8342	0.97269	166.689	1.12437
51.4258	0.98312	168.627	1.11489
52.0164	1.00189	170.565	1.12319
52.607	0.99018	172.505	1.13137
53.1986	0.98988	174.441	1.12956
53.7896	1.01629	176.379	1.14166
54.3805	1.00975	178.319	1.1493
54.9714	1.00469	180.256	1.13986
55.5627	1.03016	182.193	1.14723
56.1536	1.02499	184.131	1.16131
56.7442	1.0189	186.069	1.15532
57.3355	1.0424	188.007	1.1583
57.9268	1.03669	189.944	1.17876
58.5177	1.03615	191.883	1.18425
59.108	1.05443	193.822	1.17385
59.6996	1.05381	195.759	1.18008
60.2912	1.04969	197.696	1.2042
60.8818	1.05875	199.637	1.18697
61.472	1.07902	201.575	1.18393
62.064	1.06901	203.51	1.20477
62.6552	1.06084	205.448	1.20683
63.2455	1.07309	207.389	1.19809
63.8361	1.08566	209.325	1.21606
64.4277	1.0815	211.262	1.21831
65.019	1.0819	213.201	1.21581
65.6092	1.10373	215.141	1.21985
66.2005	1.09615	217.077	1.22963
66.7921	1.08963	219.015	1.23457
67.3827	1.11227	220.953	1.23399
67.9736	1.10695	222.892	1.23904
68.5649	1.09999	224.829	1.23345
69.1562	1.1219	226.766	1.24944
69.7468	1.11543	228.706	1.24919
70.3377	1.10722	230.643	1.25315
70.929	1.13272	232.58	1.24781
71.5199	1.14065	234.518	1.27075
72.1105	1.11697	236.459	1.26048
72.7014	1.1374	238.396	1.24677
73.2934	1.14717	240.332	1.27816
73.8846	1.12918	242.271	1.27205
74.4749	1.14657	244.211	1.26562
75.0655	1.15431	246.147	1.27824
75.6574	1.13861	248.083	1.28377
76.248	1.1545	250.023	1.27555
76.8386	1.16947	251.961	1.2853
77.4299	1.15075	253.898	1.29723
78.0212	1.16516	255.836	1.29273
78.6121	1.172	257.775	1.29444
79.2027	1.16478	259.713	1.30387
79.7943	1.16952	261.651	1.30255
80.3856	1.18029	263.589	1.29628
80.9762	1.1786	265.528	1.31803
81.5671	1.17634	267.465	1.3064
82.1584	1.17953	269.402	1.30335
82.7493	1.18577	271.341	1.31919
83.3399	1.19117	273.28	1.325
83.9308	1.19376	275.216	1.31732
84.5224	1.19331	277.153	1.32227
85.1134	1.19841	279.093	1.33755
85.7036	1.20054	281.031	1.32886
86.2952	1.20754	282.968	1.32699
86.8868	1.20498	284.905	1.34376
87.4774	1.20106	286.845	1.34909
88.068	1.22021	288.783	1.33675
88.6593	1.2195	290.72	1.34439
89.2509	1.2041	292.657	1.35712
89.8415	1.21984	294.597	1.35004
90.4318	1.23534	296.535	1.35422
91.0234	1.22132	298.471	1.36362
91.6146	1.21726	300.41	1.35265
92.2049	1.23572	302.349	1.36141
92.7962	1.22857	304.286	1.37224
93.3881	1.2255	306.224	1.36249
93.9784	1.24891	308.162	1.37971
94.5693	1.23239	310.1	1.38706
95.1606	1.23216	312.038	1.36925
95.7518	1.25307	313.975	1.38025
96.3424	1.23696	315.914	1.39617
96.933	1.24761	317.853	1.38702
97.5246	1.25833	319.789	1.38992
98.1162	1.24571	321.727	1.40623
98.7065	1.24845	323.668	1.39573
99.2971	1.26772	325.605	1.4007
99.889	1.25712	327.541	1.40989
100.48	1.26296	329.479	1.4099
101.071	1.26406	331.42	1.40682
101.661	1.26874	333.356	1.4165
102.253	1.26557	335.292	1.4231
102.844	1.26643	337.231	1.41432
103.434	1.27785	339.171	1.42864
104.026	1.27382	341.108	1.43011
104.617	1.27079	343.045	1.43312
105.208	1.28811	344.985	1.42836
105.798	1.28312	346.922	1.44321
106.39	1.27106	348.86	1.44479
106.981	1.29406	350.798	1.44183
107.572	1.28471	352.737	1.44978
108.162	1.28065	354.674	1.45272
108.754	1.29138	356.611	1.45515
109.345	1.29634	358.549	1.46208
109.936	1.28856	360.489	1.47234
110.527	1.2899	362.426	1.46319
111.118	1.3073	364.362	1.46741
111.709	1.29919	366.301	1.48239
112.3	1.28938	368.242	1.47622
112.891	1.30698	370.178	1.47757
113.482	1.31413	372.114	1.49441
114.074	1.29445	374.054	1.48563
114.664	1.30896	375.994	1.48352
115.255	1.3126	377.929	1.50933
115.847	1.30075	379.866	1.50666
116.437	1.32062	381.806	1.49545
117.028	1.32148	383.743	1.51288
117.619	1.30725	385.681	1.51235
118.21	1.32035	387.62	1.5076
118.801	1.3259	389.559	1.5186
119.392	1.31288	391.496	1.52297
119.984	1.32519	393.433	1.51966
120.574	1.32771	395.371	1.53439
121.165	1.3247	397.311	1.53743
121.756	1.32802	399.247	1.53884
122.348	1.32894	401.184	1.54624
122.938	1.33545	403.124	1.55287
123.529	1.33671	405.064	1.55066
124.12	1.3318	407	1.55392
124.712	1.33651	408.937	1.55678
125.303	1.33746	410.876	1.56651
125.893	1.34869	412.816	1.5593
126.484	1.34334	414.75	1.56998
127.076	1.33487	416.688	1.5824
127.666	1.34278	418.628	1.57959
128.257	1.35757	420.566	1.57487
128.848	1.34847	422.502	1.5992
129.44	1.33833	424.44	1.60184
130.03	1.36009	426.381	1.58996
130.621	1.3643	428.317	1.60431
131.213	1.34554	430.254	1.61169
131.804	1.35001	432.194	1.59838
132.394	1.371	434.132	1.61712
132.986	1.35472	436.068	1.62576
133.577	1.34952	438.006	1.61589
134.167	1.37544	439.947	1.62277
134.758	1.36336	441.884	1.6483
135.35	1.35577	443.82	1.64075
135.941	1.37765	445.758	1.64184
136.532	1.36231	447.698	1.65992
137.122	1.36046	449.637	1.64565
137.714	1.38312	451.572	1.65827
138.305	1.36991	453.511	1.67573
138.896	1.36015	455.451	1.66774
139.487	1.38443	457.387	1.6645
140.078	1.38196	459.324	1.69207
140.669	1.36312	461.263	1.67876
141.259	1.38631	463.202	1.68893
141.851	1.38953	465.139	1.69718
142.442	1.37543	467.076	1.69738
143.033	1.38691	469.016	1.69906
143.624	1.39192	470.954	1.71398
144.215	1.37659	472.89	1.71841
144.806	1.38388	474.829	1.72272
145.397	1.39238	476.768	1.72759
145.988	1.38127	478.705	1.72625
146.579	1.38969	480.641	1.73385
147.17	1.39632	482.581	1.73921
147.761	1.39552	484.52	1.74022
148.352	1.388	486.456	1.75197
148.944	1.39989	488.393	1.75502
149.534	1.40411	490.332	1.76612
150.125	1.39343	492.272	1.77554
150.716	1.39151	494.209	1.77083
151.307	1.41334	496.146	1.7795
151.898	1.40884	498.085	1.79317
152.489	1.39011	500.024	1.78691
153.08	1.40861	501.96	1.78809
153.671	1.41096	503.897	1.8079
154.262	1.3989	505.837	1.80812
154.853	1.41331	507.776	1.80181
155.444	1.416	509.712	1.82622
156.035	1.40124	511.65	1.83421
156.626	1.41359	513.59	1.81771
157.217	1.42368	515.526	1.83955
157.809	1.40865	517.463	1.85031
158.399	1.42009	519.403	1.83698
158.99	1.42234	521.342	1.85159
159.581	1.41015	523.278	1.85891
160.173	1.42305	525.215	1.86142
160.763	1.42387	527.155	1.8778
161.354	1.421	529.094	1.8788
161.945	1.4238	531.03	1.87522
162.537	1.42749	532.967	1.89661
163.127	1.42222	534.908	1.90455
163.718	1.42999	536.846	1.90053
164.309	1.42782	538.782	1.90308
164.901	1.42623	540.719	1.92059
165.491	1.42929	542.659	1.92201
166.082	1.44056	544.596	1.91511
166.674	1.42578	546.532	1.9401
167.264	1.43129	548.471	1.95038
167.855	1.44274	550.411	1.93967
168.446	1.44011	552.348	1.9559
169.038	1.43046	554.285	1.96991
169.629	1.43772	556.226	1.9591
170.219	1.45182	558.164	1.96795
170.811	1.43944	560.099	1.98719
171.402	1.43518	562.037	1.98775
171.992	1.45072	563.977	1.98813
172.583	1.44756	565.913	2.00495
173.175	1.43463	567.85	2.01122
173.766	1.45774	569.789	2.00731
174.356	1.45348	571.729	2.03113
174.948	1.44053	573.667	2.03639
175.539	1.45645	575.604	2.02521
176.13	1.45741	577.542	2.04294
176.721	1.45169	579.481	2.06317
177.312	1.45125	581.42	2.03921
177.903	1.46531	583.355	2.06326
178.494	1.45089	585.294	2.08303
179.084	1.44962	587.233	2.06227
179.676	1.4719	589.169	2.08914
180.267	1.46021	591.107	2.10045
180.858	1.45138	593.047	2.09533
181.448	1.47372	594.985	2.10465
182.04	1.46161	596.921	2.11737
182.631	1.45743	598.86	2.1172
183.222	1.47542	600.8	2.12644
183.813	1.46563	602.737	2.1406
184.405	1.45886	604.672	2.13986
184.995	1.47528	606.612	2.14849
185.586	1.47294	608.551	2.15761
186.177	1.46549	610.487	2.16815
186.769	1.48125	612.424	2.17129
187.359	1.48202	614.364	2.18138
187.95	1.47514	616.304	2.18387
188.541	1.47927	618.239	2.18989
189.133	1.48671	620.177	2.20006
189.724	1.47952	622.116	2.22378
190.314	1.47354	624.056	2.21605
190.905	1.48913	625.991	2.22378
191.496	1.48612	627.929	2.24136
192.087	1.47481	629.868	2.25114
192.678	1.4935	631.807	2.24376
193.27	1.49369	633.743	2.26583
193.86	1.48022	635.681	2.27609
194.451	1.49868	637.621	2.26719
195.042	1.50322	639.558	2.27339
195.634	1.48688	641.494	2.30352
196.225	1.48813	643.434	2.29939
196.815	1.50078	645.373	2.29992
197.406	1.49873	647.308	2.32566
197.998	1.49235	649.246	2.32722
198.588	1.49892	651.186	2.31902
199.179	1.50681	653.124	2.35654
199.77	1.49744	655.06	2.34401
200.362	1.50542	656.998	2.34942
200.952	1.50926	658.939	2.37483
201.543	1.49612	660.877	2.37962
202.135	1.50651	662.813	2.37663
202.726	1.50882	664.751	2.39307
203.316	1.50902	666.69	2.41449
203.907	1.51915	668.629	2.4011
204.499	1.5181	670.564	2.41528
205.09	1.5045	672.503	2.43574
205.68	1.51711	674.442	2.43622
206.272	1.53096	676.379	2.43945
206.863	1.51503	678.316	2.4612
207.454	1.50938	680.256	2.45847
208.044	1.52921	682.195	2.46481
208.636	1.5194	684.13	2.49226
209.227	1.52132	686.069	2.48483
209.817	1.52566	688.009	2.49354
210.408	1.53156	689.946	2.50878
211	1.51696	691.881	2.52152
211.591	1.52766	693.821	2.51856
212.181	1.53847	695.761	2.53252
212.773	1.52268	697.697	2.56046
213.364	1.53058	699.633	2.55744
213.955	1.54343	701.573	2.55058
214.546	1.53114	703.512	2.58538
215.137	1.53177	705.448	2.59232
215.728	1.54224	707.387	2.58017
216.319	1.54292	709.325	2.60444
216.91	1.52651	711.263	2.61663
217.501	1.53936	713.2	2.61104
218.092	1.55538	715.138	2.62666
218.683	1.54488	717.077	2.65056
219.274	1.53605	719.015	2.64351
219.865	1.55411	720.951	2.66112
220.456	1.55515	722.89	2.67864
221.047	1.54264	724.831	2.67413
221.638	1.55833	726.768	2.69217
222.229	1.56142	728.703	2.70241
222.821	1.54553	730.643	2.70394
223.411	1.56438	732.583	2.70631
224.002	1.55848	734.519	2.73633
224.594	1.54722	736.455	2.73938
225.184	1.56687	738.395	2.74464
225.775	1.57227	740.334	2.76461
226.366	1.55368	742.27	2.76976
226.957	1.56923	744.208	2.78205
227.548	1.57277	746.147	2.79266
228.139	1.56118	748.086	2.79987
228.731	1.5659	750.022	2.8023
229.321	1.5826	751.96	2.81908
229.912	1.56297	753.899	2.83029
230.503	1.57137	755.837	2.83612
231.094	1.59031	757.773	2.85283
231.686	1.57073	759.712	2.86798
232.276	1.57811	761.652	2.87006
232.867	1.59026	763.589	2.87783
233.459	1.57786	765.525	2.90699
234.05	1.5793	767.465	2.90417
234.64	1.5916	769.404	2.90322
235.232	1.58349	771.339	2.92522
235.823	1.58453	773.276	2.94195
236.413	1.58755	775.217	2.926
237.004	1.59827	777.155	2.95773
237.596	1.59517	779.09	2.9821
238.187	1.59474	781.03	2.96422
238.777	1.60431	782.969	2.98036
239.368	1.5976	784.907	3.00202
239.96	1.59382	786.844	3.00465
240.551	1.60324	788.782	3.00566
241.142	1.60269	790.721	3.03998
241.733	1.60055	792.658	3.04146
242.324	1.60608	794.596	3.04234
242.915	1.60138	796.534	3.06528
243.505	1.60386	798.472	3.08394
244.097	1.61509	800.41	3.07893
244.688	1.622	802.347	3.09946
245.278	1.60858	804.287	3.11719
245.869	1.61341	806.226	3.10241
246.461	1.62757	808.161	3.13857
247.052	1.61158	810.099	3.14952
247.642	1.61125	812.041	3.14402
248.233	1.63146	813.977	3.16917
248.825	1.6196	815.912	3.18165
249.416	1.61663	817.852	3.18633
250.006	1.63571	819.792	3.2012
250.597	1.62527	821.728	3.22368
251.189	1.62882	823.665	3.22578
251.78	1.64082	825.604	3.23267
252.371	1.6275	827.543	3.25077
252.962	1.62467	829.481	3.26199
253.553	1.64302	831.418	3.2679
254.144	1.63707	833.357	3.28386
254.735	1.6335	835.295	3.30001
255.326	1.64309	837.232	3.29278
255.917	1.64637	839.169	3.32142
256.508	1.64106	841.108	3.33476
257.099	1.6439	843.046	3.33395
257.69	1.65939	844.981	3.35317
258.281	1.6528	846.921	3.37335
258.872	1.63804	848.861	3.3776
259.463	1.65523	850.799	3.37812
260.054	1.66339	852.734	3.4077
260.645	1.65318	854.674	3.41667
261.236	1.65656	856.614	3.41368
261.827	1.66382	858.55	3.43594
262.419	1.65451	860.486	3.45313
263.009	1.65963	862.426	3.45737
263.6	1.67709	864.365	3.46815
264.191	1.65755	866.3	3.48685
264.783	1.66005	868.238	3.49572
265.373	1.67973	870.179	3.50704
265.964	1.67168	872.117	3.51753
266.556	1.66533	874.053	3.53407
267.147	1.68476	875.991	3.54483
267.737	1.68114	877.93	3.56317
268.328	1.66221	879.868	3.56365
268.92	1.68748	881.804	3.5729
269.51	1.69308	883.744	3.59377
270.101	1.67685	885.683	3.60663
270.692	1.69378	887.62	3.61228
271.284	1.69037	889.556	3.63075
271.875	1.68046	891.497	3.64888
272.465	1.69746	893.436	3.6474
273.057	1.69961	895.371	3.66672
273.648	1.68503	897.308	3.68823
274.238	1.69694	899.249	3.69147
274.829	1.70506	901.186	3.69981
275.421	1.69465	903.121	3.72157
276.012	1.70145	905.06	3.72447
276.602	1.70825	907	3.7377
277.193	1.70907	908.938	3.75995
277.785	1.70394	910.874	3.76279
278.376	1.71144	912.814	3.77516
278.966	1.71991	914.752	3.79162
279.558	1.71208	916.689	3.80647
280.149	1.71588	918.627	3.8073
280.74	1.71897	920.567	3.82152
281.331	1.71998	922.503	3.85028
281.922	1.71828	924.441	3.85636
282.513	1.72525	926.379	3.85597
283.103	1.72732	928.318	3.87937
283.694	1.72545	930.255	3.89889
284.286	1.73521	932.193	3.89738
284.877	1.73868	934.131	3.91532
285.468	1.72787	936.071	3.94208
286.059	1.72949	938.008	3.93997
286.65	1.7469	939.943	3.95573
287.241	1.7355	941.883	3.97482
287.832	1.7292	943.823	3.97743
288.423	1.75277	945.759	3.99753
289.014	1.74792	947.695	4.02224
289.605	1.73872	949.635	4.02322
290.196	1.76118	951.574	4.04483
290.787	1.75238	953.511	4.05762
291.378	1.74821	955.449	4.0597
291.969	1.77112	957.388	4.07151
292.56	1.76061	959.325	4.10498
293.152	1.74798	961.263	4.10505
293.742	1.77105	963.201	4.10539
294.333	1.76716	965.139	4.15212
294.924	1.75549	967.077	4.14584
295.515	1.77195	969.013	4.16004
296.106	1.78002	970.953	4.18034
296.697	1.76554	972.892	4.197
297.288	1.77495	974.829	4.19695
297.879	1.7918	976.766	4.2231
298.47	1.77448	978.705	4.23806
299.061	1.77563	980.644	4.24603
299.652	1.78773	982.581	4.26635
300.244	1.78387	984.517	4.28291
300.834	1.77851	986.457	4.29305
301.425	1.79785	988.395	4.30827
302.016	1.79588	990.332	4.33112
302.608	1.78862	992.27	4.33334
303.198	1.7961	994.209	4.3476
303.789	1.80335	996.147	4.36473
304.381	1.79356	998.083	4.38841
304.971	1.79948	1000.02	4.39145
305.562	1.81208	1001.96	4.413
306.154	1.8064	1003.9	4.42594
306.745	1.80116	1005.84	4.43318
307.335	1.81722	1007.78	4.45101
307.926	1.81652	1009.71	4.47704
308.518	1.80148	1011.65	4.49225
309.109	1.82789	1013.59	4.49138
309.699	1.82093	1015.53	4.52282
310.29	1.81168	1017.47	4.53174
310.882	1.83111	1019.4	4.54143
311.473	1.8297	1021.34	4.57041
312.064	1.82231	1023.28	4.57408
312.654	1.8378	1025.22	4.57651
313.246	1.83498	1027.15	4.6084
313.837	1.82705	1029.09	4.6242
314.428	1.84474	1031.03	4.61576
315.019	1.84561	1032.97	4.6522
315.61	1.84082	1034.91	4.66458
316.2	1.8472	1036.84	4.66118
316.791	1.84808	1038.78	4.69394
317.383	1.84148	1040.72	4.71147
317.974	1.85134	1042.66	4.71916
318.564	1.85932	1044.6	4.72819
319.155	1.8506	1046.54	4.7588
319.747	1.85689	1048.47	4.76229
320.338	1.86062	1050.41	4.76848
320.929	1.86599	1052.35	4.7926
321.519	1.86759	1054.29	4.81815
322.111	1.86947	1056.22	4.82656
322.702	1.86725	1058.16	4.83308
323.293	1.87348	1060.1	4.86765
323.884	1.86998	1062.04	4.87252
324.475	1.88924	1063.98	4.8868
325.066	1.87716	1065.91	4.91311
325.657	1.86843	1067.85	4.9174
326.248	1.89046	1069.79	4.9234
326.839	1.89456	1071.73	4.95935
327.43	1.88098	1073.67	4.96682
328.021	1.88899	1075.61	4.97602
328.612	1.90315	1077.54	5.00673
329.203	1.88998	1079.48	5.02392
329.794	1.898	1081.42	5.02592
330.385	1.9161	1083.36	5.04735
330.977	1.89484	1085.29	5.08295
331.567	1.90585	1087.23	5.07166
332.158	1.92661	1089.17	5.09068
332.749	1.90304	1091.11	5.12237
333.341	1.90766	1093.04	5.12092
333.931	1.92515	1094.98	5.153
334.522	1.92252	1096.92	5.16673
335.113	1.90686	1098.86	5.17318
335.705	1.93423	1100.8	5.19095
336.295	1.93225	1102.74	5.21797
336.886	1.91906	1104.68	5.21902
337.477	1.93847	1106.61	5.24208
338.069	1.93374	1108.55	5.26217
338.66	1.933	1110.49	5.26995
339.25	1.94919	1112.43	5.28488
339.841	1.94244	1114.36	5.31301
340.433	1.93697	1116.3	5.33572
341.023	1.95625	1118.24	5.3356
341.614	1.95847	1120.18	5.35454
342.206	1.95306	1122.11	5.38061
342.796	1.95804	1124.05	5.39054
343.387	1.96649	1125.99	5.39974
343.979	1.96817	1127.93	5.42488
344.57	1.96203	1129.87	5.43685
345.16	1.97183	1131.81	5.45157
345.751	1.97774	1133.74	5.46824
346.343	1.9601	1135.68	5.4942
346.934	1.97146	1137.62	5.50647
347.524	1.9954	1139.56	5.51582
348.115	1.98621	1141.5	5.54522
348.707	1.97405	1143.43	5.55548
349.298	1.99408	1145.37	5.56337
349.889	1.98682	1147.31	5.59216
350.48	1.98348	1149.25	5.60775
351.071	2.00593	1151.18	5.62222
351.662	2.00374	1153.12	5.64555
352.253	1.98826	1155.06	5.66508
352.844	2.00577	1157	5.66063
353.435	2.01337	1158.94	5.70715
354.025	2.0061	1160.88	5.71542
354.616	2.01421	1162.81	5.72401
355.208	2.02208	1164.75	5.76023
355.799	2.01083	1166.69	5.76676
356.39	2.02235	1168.63	5.77737
356.98	2.03277	1170.57	5.80235
357.572	2.01904	1172.5	5.8233
358.163	2.03216	1174.44	5.83336
358.754	2.03502	1176.38	5.85797
359.345	2.03401	1178.32	5.87807
359.936	2.04124	1180.25	5.89367
360.527	2.04232	1182.19	5.89791
361.118	2.04497	1184.13	5.93414
361.709	2.04379	1186.07	5.95328
362.301	2.05749	1188.01	5.96103
362.891	2.05278	1189.95	6.00001
363.482	2.05159	1191.88	6.0056
364.073	2.05589	1193.82	6.01423
364.664	2.07143	1195.76	6.0425
365.255	2.0613	1197.7	6.07033
365.846	2.06634	1199.64	6.08173
366.437	2.08672	1201.57	6.09321
367.028	2.08197	1203.51	6.11852
367.619	2.0689	1205.45	6.142
368.21	2.0863	1207.39	6.15166
368.801	2.08661	1209.32	6.17678
369.392	2.08231	1211.26	6.20513
369.983	2.09815	1213.2	6.21068
370.574	2.10419	1215.14	6.23153
371.166	2.08735	1217.07	6.25961
371.756	2.09357	1219.02	6.2661
372.347	2.11891	1220.95	6.2912
372.938	2.10999	1222.89	6.32114
373.53	2.10031	1224.83	6.3199
374.12	2.11775	1226.77	6.35503
374.711	2.12167	1228.71	6.38002
375.303	2.11489	1230.64	6.379
375.893	2.13921	1232.58	6.41081
376.484	2.12804	1234.52	6.43809
377.076	2.11434	1236.46	6.44864
377.666	2.14513	1238.39	6.45841
378.257	2.14014	1240.33	6.49573
378.848	2.14114	1242.27	6.51641
379.439	2.1505	1244.21	6.52756
380.031	2.13992	1246.15	6.56184
380.621	2.14623	1248.09	6.57686
381.212	2.16261	1250.02	6.5997
381.804	2.15945	1251.96	6.62192
382.395	2.15713	1253.9	6.63886
382.985	2.16313	1255.84	6.65261
383.576	2.17439	1257.78	6.6828
384.168	2.16796	1259.71	6.69248
384.759	2.17818	1261.65	6.72183
385.349	2.18255	1263.59	6.74751
385.94	2.17882	1265.53	6.7724
386.532	2.18022	1267.46	6.7889
387.123	2.20491	1269.4	6.79019
387.713	2.19263	1271.34	6.83116
388.305	2.18514	1273.28	6.85299
388.896	2.20841	1275.22	6.85634
389.487	2.20524	1277.15	6.87862
390.078	2.20302	1279.09	6.91611
390.669	2.20701	1281.03	6.92494
391.26	2.22036	1282.97	6.94268
391.85	2.21446	1284.91	6.99421
392.442	2.2154	1286.84	6.99329
393.033	2.23412	1288.78	7.01563
393.624	2.22639	1290.72	7.05006
394.215	2.22975	1292.66	7.05271
394.806	2.24064	1294.6	7.07423
395.398	2.24122	1296.53	7.1132
395.988	2.2366	1298.47	7.11897
396.578	2.25382	1300.41	7.13771
397.17	2.2498	1302.35	7.17187
397.762	2.24278	1304.28	7.1908
398.352	2.26248	1306.22	7.2043
398.942	2.26739	1308.16	7.23344
399.534	2.26499	1310.1	7.26505
400.125	2.2659	1312.04	7.26147
400.716	2.26648	1313.98	7.28715
401.307	2.27279	1315.92	7.31837
401.898	2.27912	1317.85	7.32505
402.489	2.29359	1319.79	7.35757
403.08	2.28299	1321.73	7.38139
403.671	2.2832	1323.67	7.39708
404.263	2.30207	1325.6	7.41797
404.853	2.30107	1327.54	7.44977
405.444	2.3004	1329.48	7.46835
406.035	2.31784	1331.42	7.4867
406.627	2.31589	1333.35	7.50867
407.218	2.3029	1335.3	7.52689
407.808	2.32419	1337.23	7.54178
408.399	2.33029	1339.17	7.56817
408.991	2.31463	1341.11	7.60253
409.581	2.32794	1343.05	7.6034
410.172	2.34622	1344.99	7.61934
410.763	2.33959	1346.92	7.66923
411.355	2.33584	1348.86	7.68141
411.945	2.35159	1350.8	7.68306
412.536	2.35861	1352.74	7.72464
413.128	2.34336	1354.67	7.74079
413.719	2.35868	1356.61	7.74432
414.309	2.37107	1358.55	7.78662
414.901	2.36288	1360.49	7.8063
415.492	2.36412	1362.42	7.81496
416.082	2.38306	1364.36	7.84215
416.673	2.37405	1366.3	7.87522
417.265	2.37553	1368.24	7.88338
417.856	2.40666	1370.18	7.9137
418.446	2.38747	1372.12	7.93942
419.037	2.38554	1374.05	7.94871
419.629	2.40705	1375.99	7.97862
420.22	2.40359	1377.93	8.00864
420.811	2.39579	1379.87	8.02757
421.401	2.41913	1381.81	8.04437
421.993	2.42005	1383.74	8.08046
422.584	2.41019	1385.68	8.08675
423.174	2.42882	1387.62	8.12325
423.765	2.43768	1389.56	8.14379
424.357	2.42338	1391.49	8.17136
424.948	2.44182	1393.43	8.19169
425.538	2.44338	1395.37	8.21666
426.13	2.43501	1397.31	8.25383
426.721	2.44961	1399.25	8.26553
427.312	2.45839	1401.19	8.2906
427.903	2.44947	1403.12	8.32362
428.494	2.45649	1405.06	8.34211
429.085	2.47723	1407	8.35267
429.676	2.46788	1408.94	8.38612
430.267	2.46646	1410.87	8.42009
430.858	2.48079	1412.81	8.43071
431.449	2.49306	1414.75	8.46573
432.039	2.48398	1416.69	8.48953
432.631	2.48791	1418.63	8.49968
433.223	2.50338	1420.56	8.53603
433.813	2.50723	1422.5	8.56945
434.404	2.49824	1424.44	8.57205
434.995	2.51514	1426.38	8.60051
435.586	2.5207	1428.32	8.64178
436.177	2.51939	1430.25	8.65747
436.768	2.52549	1432.19	8.67031
437.359	2.52895	1434.13	8.70886
437.95	2.53031	1436.07	8.73798
438.541	2.54534	1438.01	8.74012
439.132	2.543	1439.95	8.77865
439.724	2.54595	1441.88	8.80965
440.314	2.55777	1443.82	8.81406
440.905	2.55986	1445.76	8.84256
441.496	2.55034	1447.7	8.87307
442.088	2.5645	1449.63	8.88921
442.678	2.58105	1451.57	8.92402
443.269	2.57316	1453.51	8.94966
443.86	2.56942	1455.45	8.95625
444.452	2.59958	1457.39	8.99645
445.042	2.59046	1459.33	9.02393
445.633	2.59124	1461.26	9.0402
446.224	2.60872	1463.2	9.05851
446.816	2.59672	1465.14	9.09165
447.406	2.60228	1467.08	9.11431
447.997	2.63334	1469.02	9.12756
448.589	2.60799	1470.95	9.16727
449.18	2.61656	1472.89	9.1981
449.77	2.63459	1474.83	9.20819
450.361	2.63799	1476.77	9.24237
450.953	2.63211	1478.7	9.27603
451.544	2.64193	1480.64	9.28358
452.134	2.65152	1482.58	9.32139
452.726	2.65504	1484.52	9.34841
453.317	2.65249	1486.46	9.36317
453.907	2.66787	1488.4	9.38502
454.498	2.6673	1490.33	9.42145
455.09	2.65684	1492.27	9.44582
455.681	2.68255	1494.21	9.46651
456.271	2.68623	1496.15	9.50889
456.862	2.68187	1498.09	9.52253
457.454	2.69361	1500.02	9.5411
458.045	2.70297	1501.96	9.57223
458.635	2.70081	1503.9	9.60884
459.226	2.70506	1505.84	9.6204
459.818	2.72143	1507.77	9.65043
460.409	2.71631	1509.71	9.68558
461	2.71593	1511.65	9.70369
461.59	2.7333	1513.59	9.74139
462.182	2.7362	1515.52	9.76791
462.773	2.73529	1517.46	9.79442
463.363	2.75357	1519.4	9.8206
463.955	2.74773	1521.34	9.84339
464.546	2.74108	1523.28	9.87262
465.137	2.77116	1525.22	9.88914
465.728	2.76835	1527.16	9.93564
466.319	2.75971	1529.09	9.95853
466.91	2.78446	1531.03	9.97794
467.5	2.77398	1532.97	10.0124
468.092	2.7784	1534.91	10.0501
468.683	2.80011	1536.84	10.0569
469.274	2.80515	1538.78	10.0991
469.864	2.80195	1540.72	10.1269
470.456	2.80215	1542.66	10.1378
471.048	2.81723	1544.6	10.1782
471.638	2.81982	1546.53	10.2113
472.229	2.81818	1548.47	10.2287
472.82	2.83384	1550.41	10.253
473.411	2.83408	1552.35	10.2928
474.002	2.83353	1554.29	10.3181
474.593	2.84982	1556.23	10.3383
475.184	2.85808	1558.16	10.3708
475.775	2.85586	1560.1	10.4046
476.366	2.86772	1562.04	10.4284
476.957	2.86837	1563.98	10.4513
477.549	2.87015	1565.91	10.4947
478.139	2.87925	1567.85	10.5133
478.73	2.88202	1569.79	10.5289
479.321	2.88863	1571.73	10.5739
479.913	2.89368	1573.66	10.5936
480.503	2.90828	1575.6	10.6048
481.094	2.90877	1577.54	10.6524
481.685	2.89684	1579.48	10.6759
482.277	2.91678	1581.42	10.6949
482.867	2.93441	1583.36	10.7369
483.458	2.92232	1585.29	10.7718
484.05	2.92814	1587.23	10.782
484.641	2.95306	1589.17	10.8074
485.231	2.94211	1591.11	10.8566
485.822	2.94339	1593.05	10.8713
486.414	2.96885	1594.98	10.9021
487.005	2.96276	1596.92	10.9335
487.595	2.96592	1598.86	10.9578
488.186	2.9858	1600.8	10.9875
488.778	2.9777	1602.73	11.0295
489.369	2.98296	1604.67	11.0442
489.959	3.00738	1606.61	11.0755
490.551	3.00219	1608.55	11.1185
491.142	2.99361	1610.49	11.1294
491.732	3.01961	1612.43	11.1521
492.323	3.02836	1614.36	11.1962
492.915	3.0117	1616.3	11.2197
493.506	3.03769	1618.24	11.2415
494.096	3.04397	1620.18	11.2669
494.687	3.03679	1622.12	11.3139
495.279	3.04755	1624.05	11.3313
495.87	3.06885	1625.99	11.3509
496.46	3.06434	1627.93	11.3942
497.052	3.0689	1629.87	11.4239
497.643	3.07768	1631.81	11.4424
498.234	3.08598	1633.74	11.4701
498.825	3.08856	1635.68	11.5152
499.416	3.09236	1637.62	11.5344
500.007	3.1092	1639.56	11.5681
500.598	3.10936	1641.49	11.604
501.189	3.10821	1643.43	11.6296
501.78	3.12473	1645.37	11.6589
502.371	3.13044	1647.31	11.6897
502.962	3.12815	1649.25	11.7223
503.553	3.14674	1651.19	11.7613
504.144	3.14601	1653.12	11.7971
504.736	3.14028	1655.06	11.8161
505.325	3.16479	1657	11.8363
505.917	3.17057	1658.94	11.8945
506.509	3.155	1660.87	11.928
507.099	3.18501	1662.81	11.9407
507.69	3.19649	1664.75	11.9964
508.281	3.18331	1666.69	12.0234
508.873	3.19594	1668.63	12.0494
509.463	3.21824	1670.57	12.0908
510.054	3.21037	1672.5	12.1212
510.645	3.21884	1674.44	12.1438
511.236	3.23381	1676.38	12.1796
511.827	3.2274	1678.32	12.2167
512.418	3.23639	1680.26	12.2348
513.009	3.25011	1682.19	12.2792
513.601	3.2434	1684.13	12.3144
514.191	3.26429	1686.07	12.3403
514.782	3.27594	1688.01	12.3613
515.374	3.26797	1689.94	12.4071
515.964	3.28336	1691.88	12.4334
516.555	3.29194	1693.82	12.4486
517.146	3.29256	1695.76	12.4947
517.738	3.30083	1697.7	12.5319
518.328	3.30459	1699.64	12.5413
518.919	3.30927	1701.57	12.5784
519.51	3.3187	1703.51	12.6266
520.102	3.32846	1705.45	12.641
520.692	3.34491	1707.39	12.6678
521.283	3.34803	1709.33	12.711
521.875	3.3331	1711.26	12.7346
522.466	3.36057	1713.2	12.7519
523.056	3.37079	1715.14	12.7951
523.647	3.3603	1717.08	12.8275
524.239	3.37807	1719.01	12.8459
524.83	3.38641	1720.95	12.8771
525.421	3.3821	1722.89	12.9157
526.012	3.39596	1724.83	12.9394
526.602	3.41394	1726.77	12.9737
527.193	3.40638	1728.7	13.0118
527.785	3.41652	1730.64	13.0218
528.376	3.4346	1732.58	13.063
528.967	3.4229	1734.52	13.108
529.558	3.43425	1736.46	13.1119
530.148	3.45849	1738.4	13.1517
530.74	3.45261	1740.33	13.1891
531.331	3.45345	1742.27	13.2033
531.921	3.4791	1744.21	13.2397
532.512	3.47103	1746.15	13.2757
533.104	3.4784	1748.08	13.3024
533.695	3.50373	1750.02	13.3236
534.286	3.49159	1751.96	13.3684
534.876	3.50149	1753.9	13.3953
535.468	3.52328	1755.84	13.4287
536.059	3.51467	1757.78	13.4612
536.65	3.52496	1759.71	13.4969
537.241	3.53281	1761.65	13.5141
537.832	3.54677	1763.59	13.5501
538.423	3.5466	1765.53	13.5839
539.014	3.54888	1767.47	13.6042
539.605	3.56963	1769.4	13.6429
540.196	3.57209	1771.34	13.6744
540.787	3.5704	1773.28	13.7052
541.378	3.58535	1775.22	13.7286
541.969	3.59998	1777.15	13.7654
542.56	3.59332	1779.09	13.7874
543.151	3.6122	1781.03	13.8127
543.742	3.62762	1782.97	13.8398
544.334	3.6154	1784.9	13.8814
544.924	3.63178	1786.85	13.8941
545.514	3.65341	1788.78	13.9194
546.106	3.64596	1790.72	13.9629
546.698	3.64723	1792.66	13.9893
547.288	3.66976	1794.6	14.004
547.879	3.67704	1796.54	14.0524
548.471	3.66279	1798.47	14.0687
549.062	3.69189	1800.41	14.0923
549.652	3.70123	1802.35	14.1422
550.243	3.69757	1804.29	14.1538
550.834	3.71372	1806.22	14.179
551.425	3.72045	1808.16	14.2224
552.016	3.72324	1810.1	14.2487
552.607	3.73664	1812.04	14.2699
553.198	3.7468	1813.98	14.3135
553.789	3.74415	1815.91	14.3435
554.38	3.76374	1817.85	14.3569
554.972	3.76885	1819.79	14.3891
555.563	3.76941	1821.73	14.4306
556.153	3.78677	1823.67	14.4507
556.744	3.79154	1825.61	14.4809
557.336	3.79108	1827.54	14.5199
557.927	3.80478	1829.48	14.5421
558.517	3.81568	1831.42	14.569
559.108	3.82346	1833.36	14.6164
559.7	3.8251	1835.29	14.6366
560.291	3.83796	1837.23	14.6642
560.881	3.85494	1839.17	14.6987
561.473	3.8526	1841.11	14.737
562.064	3.85765	1843.05	14.7607
562.655	3.88303	1844.99	14.7822
563.246	3.87774	1846.92	14.8254
563.837	3.87197	1848.86	14.8536
564.428	3.90209	1850.8	14.8767
565.018	3.90565	1852.74	14.913
565.61	3.90394	1854.67	14.9511
566.201	3.91967	1856.61	14.9624
566.792	3.93417	1858.55	14.9972
567.383	3.93433	1860.49	15.0366
567.974	3.93846	1862.43	15.0475
568.565	3.96258	1864.36	15.0877
569.156	3.95623	1866.3	15.1224
569.747	3.96173	1868.24	15.1337
570.338	3.98396	1870.18	15.1776
570.929	3.99012	1872.11	15.2122
571.52	3.98337	1874.05	15.2285
572.11	4.01477	1875.99	15.2597
572.702	4.01285	1877.93	15.2997
573.293	4.00773	1879.87	15.3174
573.884	4.0396	1881.81	15.3362
574.475	4.04373	1883.74	15.3853
575.066	4.02947	1885.68	15.4044
575.657	4.05676	1887.62	15.4217
576.248	4.06646	1889.56	15.4719
576.839	4.06659	1891.5	15.4882
577.43	4.07832	1893.43	15.5178
578.021	4.08682	1895.37	15.5516
578.612	4.09227	1897.31	15.5765
579.203	4.10934	1899.25	15.607
579.794	4.12074	1901.18	15.6332
580.385	4.11966	1903.12	15.6605
580.976	4.12769	1905.06	15.6941
581.567	4.14283	1907	15.7232
582.159	4.14183	1908.94	15.7448
582.749	4.14894	1910.88	15.7854
583.339	4.17695	1912.82	15.8113
583.931	4.17542	1914.75	15.8472
584.523	4.16926	1916.69	15.8834
585.113	4.19474	1918.63	15.9068
585.704	4.21303	1919.4	-1.33661
586.295	4.20403
586.887	4.2083
587.477	4.23143
588.068	4.23933
588.66	4.23536
589.25	4.25272
589.841	4.26517
590.433	4.26169
591.024	4.28457
591.614	4.28928
592.205	4.28674
592.797	4.30978
593.388	4.32125
593.979	4.31511
594.569	4.34007
595.161	4.34528
595.752	4.3437
596.342	4.36358
596.934	4.36487
597.525	4.37784
598.116	4.38923
598.706	4.39651
599.298	4.4025
599.889	4.41227
600.48	4.43239
601.07	4.4323
601.662	4.43413
602.253	4.46134
602.843	4.45789
603.434	4.46821
604.026	4.48368
604.617	4.4966
605.207	4.49868
605.799	4.50195
606.39	4.52884
606.981	4.52606
607.572	4.53042
608.163	4.55404
608.754	4.55841
609.345	4.55413
609.936	4.57982
610.526	4.59117
611.118	4.58773
611.709	4.60718
612.299	4.62668
612.891	4.61179
613.482	4.63138
614.073	4.65137
614.664	4.64974
615.255	4.65294
615.846	4.67921
616.437	4.68296
617.028	4.68178
617.62	4.70736
618.21	4.71047
618.801	4.71833
619.392	4.73453
619.984	4.74214
620.574	4.73759
621.165	4.76572
621.756	4.76793
622.348	4.76884
622.938	4.79135
623.529	4.80757
624.121	4.80025
624.712	4.81327
625.302	4.84202
625.893	4.84
626.485	4.83594
627.075	4.86006
627.666	4.88217
628.258	4.87674
628.849	4.88171
629.439	4.90212
630.03	4.91175
630.622	4.90871
631.213	4.93691
631.803	4.94045
632.394	4.94248
632.986	4.96581
633.577	4.96662
634.167	4.977
634.758	4.99295
635.35	5.00021
635.941	5.00648
636.531	5.02731
637.123	5.03501
637.714	5.03568
638.305	5.05211
638.895	5.07142
639.487	5.06906
640.078	5.08278
640.668	5.10113
641.26	5.10128
641.851	5.11382
642.442	5.13611
643.032	5.13929
643.624	5.14245
644.215	5.16948
644.806	5.17271
645.397	5.17313
645.988	5.19116
646.579	5.21721
647.17	5.20688
647.761	5.21628
648.352	5.24456
648.943	5.25222
649.534	5.2476
650.125	5.26892
650.716	5.2819
651.307	5.28261
651.898	5.30673
652.489	5.31889
653.081	5.30943
653.671	5.32612
654.261	5.34991
654.853	5.35527
655.445	5.35718
656.035	5.37972
656.626	5.38859
657.217	5.38652
657.809	5.41869
658.399	5.42583
658.99	5.41582
659.582	5.44273
660.172	5.45926
660.763	5.4566
661.354	5.48593
661.946	5.48826
662.536	5.48612
663.127	5.51981
663.718	5.52487
664.31	5.52181
664.901	5.55248
665.492	5.55655
666.083	5.56029
666.674	5.57166
667.264	5.59476
667.855	5.60417
668.447	5.60586
669.037	5.6316
669.628	5.63332
670.219	5.64465
670.811	5.6672
671.402	5.67027
671.992	5.67742
672.583	5.69383
673.175	5.70534
673.766	5.7175
674.356	5.73258
674.948	5.74237
675.539	5.75728
676.129	5.77213
676.721	5.77592
677.312	5.79123
677.903	5.79235
678.493	5.81739
679.085	5.8317
679.677	5.81946
680.267	5.85343
680.857	5.86777
681.449	5.86461
682.041	5.88388
682.631	5.90525
683.222	5.9038
683.813	5.9095
684.404	5.93961
684.995	5.93808
685.586	5.9511
686.177	5.97163
686.768	5.97719
687.359	5.98408
687.95	6.01552
688.541	6.02192
689.132	6.02078
689.723	6.04776
690.315	6.05327
690.906	6.05763
691.496	6.07271
692.087	6.09916
692.678	6.09502
693.27	6.09887
693.86	6.13139
694.451	6.14187
695.043	6.14194
695.634	6.15416
696.224	6.17991
696.815	6.18185
697.407	6.1928
697.997	6.21778
698.588	6.21987
699.179	6.22818
699.771	6.25766
700.362	6.25684
700.952	6.26434
701.543	6.29221
702.135	6.29874
702.726	6.2958
703.316	6.32928
703.908	6.34616
704.499	6.32939
705.089	6.35935
705.68	6.37907
706.272	6.37733
706.863	6.39563
707.453	6.41046
708.044	6.41438
708.636	6.43585
709.227	6.45298
709.818	6.45514
710.409	6.46587
711	6.49128
711.591	6.49398
712.182	6.50638
712.773	6.52645
713.364	6.53334
713.954	6.54863
714.546	6.56312
715.137	6.57434
715.728	6.59032
716.318	6.6004
716.909	6.61371
717.501	6.63
718.092	6.63107
718.683	6.6524
719.274	6.67685
719.865	6.66922
720.456	6.68767
721.047	6.72252
721.638	6.71118
722.229	6.72265
722.82	6.75293
723.411	6.75364
724.003	6.75807
724.593	6.78858
725.184	6.7966
725.775	6.79901
726.366	6.83045
726.957	6.83615
727.548	6.8429
728.139	6.86896
728.731	6.87863
729.321	6.87876
729.912	6.90897
730.504	6.91588
731.095	6.91739
731.685	6.94363
732.276	6.95783
732.868	6.96402
733.459	6.98181
734.049	6.99973
734.64	7.01284
735.232	7.0104
735.823	7.03695
736.413	7.0505
737.005	7.04938
737.596	7.08117
738.186	7.09163
738.777	7.09177
739.369	7.11888
739.96	7.14049
740.55	7.13478
741.141	7.15097
741.733	7.18031
742.324	7.18164
742.914	7.1863
743.505	7.21738
744.097	7.23132
744.688	7.23007
745.278	7.26386
745.869	7.27571
746.461	7.26491
747.052	7.29989
747.643	7.30994
748.234	7.31251
748.825	7.34609
749.416	7.34977
750.007	7.35839
750.598	7.38265
751.189	7.39911
751.779	7.40672
752.371	7.42563
752.963	7.43431
753.553	7.44672
754.144	7.46593
754.735	7.47677
755.327	7.49275
755.917	7.49863
756.508	7.51615
757.099	7.5338
757.691	7.5368
758.281	7.56149
758.872	7.58189
759.463	7.58107
760.055	7.59548
760.645	7.6225
761.236	7.63932
761.828	7.6253
762.418	7.6576
763.009	7.68143
763.6	7.68005
764.192	7.69453
764.782	7.72224
765.373	7.72835
765.965	7.73005
766.556	7.7676
767.146	7.76922
767.737	7.77688
768.329	7.81232
768.92	7.80492
769.51	7.81927
770.101	7.84982
770.693	7.85761
771.284	7.8604
771.874	7.88911
772.465	7.90317
773.057	7.90211
773.648	7.92615
774.238	7.94561
774.83	7.94844
775.421	7.9645
776.011	7.98193
776.602	7.98749
777.194	8.00227
777.785	8.03334
778.375	8.03505
778.966	8.04444
779.558	8.07158
780.149	8.08261
780.74	8.08362
781.331	8.10053
781.922	8.12829
782.513	8.1305
783.104	8.13355
783.695	8.16836
784.286	8.18589
784.877	8.18165
785.467	8.20144
786.059	8.22661
786.65	8.22831
787.241	8.25337
787.832	8.26143
788.423	8.25525
789.014	8.29237
789.604	8.30738
790.196	8.30791
790.787	8.32874
791.378	8.35706
791.969	8.35873
792.56	8.3741
793.152	8.40016
793.742	8.4025
794.333	8.42499
794.924	8.43698
795.516	8.44744
796.106	8.46188
796.697	8.4815
797.288	8.48779
797.879	8.49295
798.47	8.52591
799.062	8.52944
799.653	8.52869
800.243	8.55624
800.834	8.58347
801.425	8.58436
802.017	8.5889
802.607	8.6289
803.198	8.63978
803.79	8.6376
804.381	8.66145
804.971	8.67819
805.562	8.68231
806.154	2.88098
806.272	-0.56522

## Sheet: Figure 3c
X1	Y1	X2	Y2
Tensile strain (%)	ΔC/C0 (%)	Tensile strain (%)	ΔR/R0 (%)
0	0	0	0
10	6.78725	10	8.92216
20	15.2063	20	22.0308
30	25.0543	30	36.1004
40	33.585	40	51.1994
50	43.2612	50	67.4651
60	51.8513	60	84.7603
70	62.67	70	103.428
80	72.965	80	123.057
90	81.7104	90	143.852
100	92.1569	100	165.815
120	111.169	120	213.376
150	142.834	150	292.989
180	173.634	180	382.279
200	195.119	200	450.499

## Sheet: Figure 3e
X1	Y1	X2	Y2
Torsion level (rad/m)	ΔC/C0 (%)	Torsion level (rad/m)	ΔR/R0 (%)
-1357.28	-9.09656	-1300	1.22055
-1252.88	-9.25053	-1200	0.53363
-1148.47	-9.1353	-1100	-0.13926
-1044.07	-9.01026	-1000	-0.23212
-939.659	-8.73084	-900	-0.2792
-835.252	-8.29244	-800	-0.10546
-730.846	-7.63677	-700	-0.37132
-626.439	-6.9845	-600	-0.1392
-522.033	-6.15938	-500	-0.09061
-417.626	-5.22742	-400	-0.08653
-313.22	-4.04967	-300	0.06328
-208.813	-2.83189	-200	-0.33451
-104.407	-1.4748	-100	-0.05717
0	0	0	0
104.407	1.97202	100	-0.2778
208.813	3.7222	200	-0.4167
313.22	5.84333	300	-0.1304
417.626	7.71383	400	0.0694
522.033	9.93893	500	-0.02367
626.439	11.9754	600	-0.14532
730.846	14.36	700	0.0555
835.252	16.6101	800	-0.0694
939.659	19.1052	900	0.0694
1044.07	21.7061	1000	-0.06079
1148.47	24.4136	1100	0.0694
1252.88	27.1029	1200	0.31878
1357.28	29.875	1300	0.37614

## Sheet: Figure 4a
X1	Y1 (h=∞)	X2	Y2 (h=50 mm)	X3	Y3 (h=10 mm)	X4	Y4 (h=5 mm)	X5	Y5 (h=2.5 mm)	X6	Y6 (h=5 mm)
Tensile strain (%)	ΔC/C0 (%)	Tensile strain (%)	ΔC/C0 (%)	Tensile strain (%)	ΔC/C0 (%)	Tensile strain (%)	ΔC/C0 (%)	Tensile strain (%)	ΔC/C0 (%)	Tensile strain (%)	ΔC/C0 (%)
0	0.7957	0	0.80409	0	0.19906	0	-0.4398	0	-0.90521	0	-0.4398
10.0249	11.4223	10.0688	11.2472	10.0224	10.4526	9.99523	6.911	10	4.24977	2	2.51676
20	24.6131	20.0573	23.4426	20.0449	20.066	19.9809	19.0409	20.1722	11.0214	4	4.25133
29.9851	38.0584	30.1606	33.9062	30.0561	32.1321	29.9762	29.5478	30.067	15.787	6	5.60434
39.9801	48.3295	39.9083	44.1417	39.9888	42.9037	39.9714	34.5197	40.0096	25.8905	8	7.22397
50.0547	62.264	50.0917	57.8462	50.0561	54.0325	49.9475	45.1699	50.0287	32.6771	10	8.32163
60.0996	72.2282	60.1835	68.6703	59.9663	66.0424	60.0477	54.9706	59.9904	41.0308
70.0448	84.405	69.9771	80.5597	70.0561	75.7977	70.0715	64.5049	69.9809	48.1754
80	97.4075	80.0115	91.5424	79.9551	86.4407	80.0954	74.5424	80.0191	54.8168
89.9453	109.781	89.9312	106.317	89.9663	98.5446	90.1001	86.298	90	65.4001
99.9602	122.341	100.023	116.61	100.067	110.804	100.057	96.633	99.9809	74.4625
149.985	185.857	150.011	176.897	150.629	166.917	150.033	149.757	149.99	118.775
200.02	250.937	200.046	236.785	200.022	228.016	200.01	203.769	200.057	167.294
250.025	313.538	250.057	301.301	250.112	283.839	249.919	260.071	221.952	188.569
299.9	382.302	299.794	364.496	300.034	350.587	299.971	317.605
349.985	448.171	350.057	429.112	350.067	409.138	349.986	376.696
400.05	516.597	400	491.469	400.281	472.8	400.048	434.563
450.025	581.038	450.069	554.017	450.067	533.702	450.062	493.116
500	650.19	499.897	618.569	499.966	596.953	500.029	552.25
550.055	716.441	550.046	680.393	549.978	657.568	550.091	608.923
599.98	783.95	600	745.305	599.955	720.299	600.067	666.657
649.895	849.117	650.08	807.791	650.146	785.832	650.014	718.999
699.98	916.574	699.966	872.165	699.921	846.028	700.067	773.435
750.055	983.168	750.046	937.87	750.056	910.531	749.967	834.712
799.97	1050.06	800.023	999.24	800.213	971.234	800.057	894.354

## Sheet: Figure 4b
X1	Y1 (h=∞)	X2	Y2 (h=50 mm)	X3	Y3 (h=10 mm)	X4	Y4 (h=5 mm)	X5	Y5 (h=2.5 mm)	X6	Y6 (h=5 mm)
Torsion level (rad/m)	ΔC/C0 (%)	Torsion level (rad/m)	ΔC/C0 (%)	Torsion level (rad/m)	ΔC/C0 (%)	Torsion level (rad/m)	ΔC/C0 (%)	Torsion level (rad/m)	ΔC/C0 (%)	Torsion level (rad/m)	ΔC/C0 (%)
-2118.4	24.6684	-1393.17	14.0812	-2206.56	16.4234	-1774.91	-6.96599	-1951.3	-15.5811	-208.813	-3.24448
-2012.48	23.0517	-1277.07	11.9599	-1930.74	12.5389	-1670.5	-7.89488	-1836.52	-15.9666	-191.412	-2.99705
-1906.56	19.6439	-1160.97	9.78035	-1654.92	7.05323	-1566.1	-8.52645	-1721.74	-16.1442	-174.011	-2.70068
-1800.64	17.3055	-1044.88	7.81623	-1379.1	2.17536	-1461.69	-8.95134	-1606.95	-16.1299	-156.61	-2.44184
-1694.72	15.5004	-928.778	5.91292	-1103.28	-0.64471	-1357.28	-9.09656	-1492.17	-15.8472	-139.209	-2.18296
-1588.8	13.7646	-812.681	4.48952	-827.461	-2.83971	-1252.88	-9.25053	-1377.39	-15.3461	-121.808	-1.84446
-1482.88	12.0608	-696.584	3.01068	-551.64	-3.33845	-1148.47	-9.1353	-1262.61	-15.2334	-104.407	-1.50981
-1376.96	10.5706	-580.486	2.26836	-275.82	-2.19902	-1044.07	-9.01026	-1147.82	-14.3874	-87.0054	-1.24518
-1271.04	9.15588	-464.389	1.17802	0	0	-939.659	-8.73084	-1033.04	-13.4807	-69.6044	-0.96453
-1165.12	7.75692	-348.292	0.82602	275.82	2.8792	-835.252	-8.29244	-918.259	-13.3058	-52.2033	-0.74642
-1059.2	6.53836	-232.195	0.20356	551.64	6.23134	-730.846	-7.63677	-803.476	-12.1425	-34.8022	-0.44462
-953.282	5.29651	-116.097	0.35509	827.461	10.1061	-626.439	-6.9845	-688.694	-11.3874	-17.4011	-0.20479
-847.361	4.26744	0	0	1103.28	14.9932	-522.033	-6.15938	-573.912	-9.71413	0	0
-741.441	3.31929	116.097	0.6294	1379.1	20.4205	-417.626	-5.22742	-459.129	-8.29524	17.4011	0.09619
-635.521	2.58814	232.195	1.05629	1654.92	26.6057	-313.22	-4.04967	-344.347	-6.50261	34.8022	0.31866
-529.601	1.88294	348.292	2.09332	1930.74	31.8449	-208.813	-2.83189	-229.565	-4.52327	52.2033	0.68743
-423.681	1.39353	464.389	2.80664	2206.56	37.2891	-104.407	-1.4748	-114.782	-2.35996	69.6044	1.02197
-317.761	0.76964	580.486	4.11124			0	0	0	0	87.0054	1.36087
-211.84	0.42895	696.584	5.20656			104.407	1.97202	114.782	2.32507	104.407	1.72825
-105.92	0.17268	812.681	6.82142			208.813	3.7222	229.565	4.79616	121.808	2.07143
0	0	928.778	8.3247			313.22	5.84333	344.347	7.36929	139.209	2.37048
105.92	0.15803	1044.88	10.2825			417.626	7.71383	459.129	9.6637	156.61	2.68163
211.84	0.40745	1160.97	12.3963			522.033	9.93893	573.912	11.6052	174.011	2.93247
317.761	0.8052	1277.07	14.9122			626.439	11.9754	688.694	14.1856	191.412	3.21412
423.681	1.27	1393.17	17.4199			730.846	14.36	803.476	17.2982	208.813	3.5027
529.601	1.90633					835.252	16.6101	918.259	20.3392
635.521	2.62597					939.659	19.1052	1033.04	22.8512
741.441	3.43995					1044.07	21.7061	1147.82	24.4478
847.361	4.28075					1148.47	24.4136	1262.61	27.1133
953.282	5.26681					1252.88	27.1029	1377.39	29.7683
1059.2	6.27221					1357.28	29.875	1492.17	32.35
1165.12	7.32869					1461.69	32.5476	1606.95	34.8484
1271.04	8.60326					1566.1	35.3195	1721.74	37.4151
1376.96	10.1204					1670.5	38.0397	1836.52	39.9777
1482.88	11.6732					1774.91	40.8428	1951.3	42.6776
1588.8	13.3562					1879.32	43.5274	2066.08	43.7095
1694.72	15.0843					1983.72	46.2044
1800.64	16.9211					2088.13	47.9107
1906.56	18.8952
2012.48	20.953
2118.4	24.4947

## Sheet: Figure 4c
X1	Y1	X2	Y2	X3	Y3	X4	Y4
Time (s)	ΔC/C0 (%)	Time (s)	Tensile strain (%)	Time (s)	ΔC/C0 (%)	Time (s)	Torsion level (rad/m)
0.018	-0.00493	0	0	0	-0.02358	0	0
0.053	-0.00493	2	0	0.002	-0.02358	2	0
0.091	-0.00493	2.08333	5	0.04	-0.02358	2.08333	300
0.247	-0.00493	4	5	0.072	-0.02358	4	300
0.291	-0.00493	4.08333	0	0.208	-0.02358	4.08333	0
0.532	-0.00493	6	0	0.279	-0.02358	6	0
0.574	-0.00493			0.312	-0.02358
0.675	-0.00493			0.377	-0.02358
0.695	-0.00493			0.416	-0.02358
0.756	-0.00493			0.681	-0.02358
0.82	-0.00493			0.927	-0.02358
0.837	-0.00493			0.984	-0.02358
0.897	-0.00493			1.036	-0.02358
0.927	-0.00493			1.071	-0.02358
1.069	-0.00493			1.148	-0.02358
1.091	-0.00493			1.221	-0.02358
1.39	-0.00493			1.298	-0.02358
1.445	-0.00493			1.475	-0.02358
1.454	-0.00493			1.615	-0.02358
1.502	-0.00493			1.671	-0.02358
1.509	-0.00493			1.858	-0.02358
1.644	-0.00493			1.908	-0.02358
1.719	-0.00493			1.909	-0.02358
1.905	-0.00493			2	-0.02358
2	-0.00493			2.041	1.86939
2.095	2.26221			2.06	2.95156
2.118	3.24792			2.088	3.76296
2.149	3.54363			2.093	5.38636
2.21	3.54363			2.238	5.38636
2.242	3.54363			2.242	5.38636
2.324	3.54363			2.406	5.38636
2.355	3.54363			2.406	5.38636
2.458	3.54363			2.508	5.38636
2.556	3.54363			2.662	5.38636
2.579	3.54363			2.694	5.38636
2.623	3.54363			2.734	5.38636
2.629	3.54363			2.737	5.38636
2.687	3.54363			2.86	5.38636
2.742	3.54363			2.893	5.38636
2.866	3.54363			3.088	5.38636
2.92	3.54363			3.089	5.38636
3.026	3.54363			3.223	5.38636
3.089	3.54363			3.498	5.38636
3.104	3.54363			3.565	5.38636
3.209	3.54363			3.673	5.38636
3.247	3.54363			4	5.38636
3.375	3.54363			4.108	-0.02358
3.435	3.54363			4.149	-0.02358
3.457	3.54363			4.307	-0.02358
3.498	3.54363			4.659	-0.02358
3.513	3.54363			4.693	-0.02358
3.522	3.54363			4.795	-0.02358
3.553	3.54363			4.837	-0.02358
3.581	3.54363			4.869	-0.02358
3.653	3.54363			4.952	-0.02358
3.696	3.54363			4.997	-0.02358
3.711	3.54363			5.327	-0.02358
3.793	3.54363			5.332	-0.02358
3.795	3.54363			5.361	-0.02358
3.912	3.54363			5.395	-0.02358
3.931	3.54363			5.499	-0.02358
4	3.54363			5.542	-0.02358
4.019	2.41006			5.795	-0.02358
4.114	-0.00493			5.987	-0.02358
4.158	-0.00493
4.168	-0.00493
4.217	-0.00493
4.246	-0.00493
4.294	-0.00493
4.396	-0.00493
4.425	-0.00493
4.509	-0.00493
4.543	-0.00493
4.565	-0.00493
4.62	-0.00493
4.633	-0.00493
4.669	-0.00493
4.685	-0.00493
4.782	-0.00493
4.785	-0.00493
4.852	-0.00493
4.872	-0.00493
4.924	-0.00493
4.984	-0.00493
4.995	-0.00493
5.069	-0.00493
5.126	-0.00493
5.14	-0.00493
5.157	-0.00493
5.199	-0.00493
5.24	-0.00493
5.283	-0.00493
5.325	-0.00493
5.327	-0.00493
5.39	-0.00493
5.469	-0.00493
5.51	-0.00493
5.569	-0.00493
5.625	-0.00493
5.729	-0.00493
5.994	-0.00493

## Sheet: Figure 4d
X1	Y1 (100%)	X2	Y2 (200%)	X3	Y3 (300%)	X4	Y4 (400%)	X5	Y5 (500%)
Time (s)	ΔC/C0 (%)	Time (s)	ΔC/C0 (%)	Time (s)	ΔC/C0 (%)	Time (s)	ΔC/C0 (%)	Time (s)	ΔC/C0 (%)
0	0.35032	44.338	0.74429	115.25	8.00162	203.491	15.6692	297.83	23.9411
0.009	0.28228	44.346	0.74392	115.263	7.99836	203.502	15.6593	297.841	23.8058
0.018	0.3066	44.357	0.73361	115.272	7.94279	203.527	15.5868	297.85	23.665
0.03	0.50027	44.367	0.74692	115.282	8.45624	203.54	15.517	297.862	23.5142
0.043	0.53981	44.383	0.82243	115.289	8.54668	203.547	15.477	297.875	23.3986
0.053	0.62925	44.393	0.95737	115.307	8.55719	203.558	15.4317	297.887	23.2704
0.062	0.67239	44.402	1.11914	115.316	8.62525	203.559	15.4231	297.895	23.1878
0.072	0.68092	44.412	0.99241	115.329	8.61385	203.571	15.3799	297.907	23.0583
0.083	0.65141	44.422	0.9857	115.338	8.65983	203.581	15.3358	297.917	23.0379
0.111	0.53367	44.433	1.05819	115.356	8.72935	203.591	15.2645	297.923	22.9285
0.113	0.6388	44.447	1.12258	115.382	9.00678	203.603	15.2923	297.942	22.8655
0.125	0.943	44.46	1.21612	115.383	9.19954	203.612	15.2338	297.951	22.7791
0.13	1.03586	44.467	1.18012	115.392	9.23992	203.645	15.2489	297.962	22.7052
0.14	1.04925	44.479	1.07417	115.401	9.45198	203.646	15.257	297.973	22.5971
0.152	1.11506	44.488	1.12891	115.411	9.5653	203.647	15.3388	297.985	22.5194
0.156	1.27536	44.5	1.21322	115.424	9.89979	203.678	15.3063	297.997	22.4678
0.174	1.6633	44.508	1.40627	115.459	10.0742	203.679	15.3364	298.007	22.4041
0.184	1.47994	44.524	1.49308	115.461	10.2497	203.681	15.3994	298.016	22.3341
0.194	1.51988	44.534	1.71561	115.469	10.3624	203.707	15.4479	298.027	22.3026
0.203	1.5416	44.544	1.91131	115.474	10.41	203.717	15.4761	298.037	22.3636
0.215	1.61583	44.556	2.14011	115.484	10.6391	203.724	15.4759	298.049	22.4491
0.223	1.76121	44.565	2.33108	115.495	10.8752	203.726	15.5365	298.063	22.4839
0.241	1.8414	44.58	2.44719	115.505	11.2267	203.746	15.3203	298.072	22.5658
0.25	1.96681	44.588	2.60845	115.506	11.4438	203.755	15.3426	298.083	22.5867
0.26	1.88767	44.601	2.7901	115.517	11.5314	203.764	16.4011	298.093	22.5741
0.271	2.54107	44.611	2.99797	115.526	11.7952	203.776	16.5459	298.123	22.7567
0.286	2.71352	44.622	3.25624	115.536	12.1848	203.811	16.7883	298.125	22.8588
0.3	2.69866	44.634	3.55094	115.565	12.4652	203.813	16.9577	298.135	22.8795
0.308	2.76328	44.639	3.82244	115.568	12.7602	203.813	17.1644	298.142	22.9301
0.316	2.91604	44.655	4.00591	115.57	12.7594	203.824	17.3057	298.15	23.0552
0.327	2.99129	44.666	4.31664	115.58	12.9636	203.835	17.5481	298.158	23.2068
0.339	3.18509	44.676	3.99684	115.59	13.2514	203.845	17.8502	298.172	23.2137
0.351	3.22083	44.685	4.17603	115.6	13.5212	203.858	18.1187	298.182	23.335
0.361	3.30615	44.698	4.41057	115.607	14.3207	203.871	18.4099	298.193	23.5493
0.371	3.77918	44.713	4.13024	115.627	14.6235	203.88	18.6609	298.204	23.6669
0.381	3.81404	44.722	4.42272	115.636	14.9461	203.887	18.9714	298.214	23.8195
0.395	3.93904	44.733	4.76943	115.651	15.0746	203.896	19.2629	298.226	24.0008
0.403	4.02597	44.742	5.19292	115.656	14.4613	203.916	19.576	298.235	24.1031
0.415	4.08468	44.751	5.50367	115.675	14.5814	203.932	19.9116	298.243	24.2867
0.427	4.2067	44.761	5.76291	115.695	14.8007	203.947	20.2657	298.259	24.4481
0.438	4.48791	44.779	5.74831	115.705	15.052	203.955	19.7467	298.274	24.6312
0.448	4.30382	44.788	6.02921	115.715	15.2562	203.966	19.9517	298.281	24.838
0.458	5.19705	44.798	6.34778	115.721	15.6562	203.976	20.2176	298.29	25.0221
0.473	5.19677	44.808	7.669	115.726	15.8802	203.989	20.5257	298.301	25.2325
0.492	5.32601	44.818	7.89362	115.736	16.1202	203.997	20.881	298.309	25.493
0.514	5.41044	44.826	8.09915	115.748	16.0845	204.007	21.17	298.326	25.8137
0.525	5.52656	44.844	8.42806	115.757	16.2645	204.019	21.3735	298.342	26.1291
0.537	5.60313	44.862	9.10127	115.767	16.5125	204.031	21.6697	298.353	26.3675
0.541	5.7713	44.863	8.65422	115.778	16.659	204.04	21.936	298.369	26.5706
0.56	6.01627	44.874	8.89906	115.788	16.93	204.055	22.263	298.381	26.8694
0.569	6.38044	44.884	9.13552	115.802	17.1767	204.064	22.6401	298.395	27.1823
0.581	6.14739	44.899	9.41613	115.812	17.4441	204.074	23.0219	298.409	27.4555
0.591	6.28251	44.909	9.63364	115.85	17.7814	204.086	23.3719	298.445	27.7577
0.602	6.44611	44.919	9.94068	115.857	18.0958	204.094	23.7635	298.446	28.271
0.603	6.62935	44.93	10.1888	115.867	18.5567	204.105	24.1533	298.447	28.6331
0.618	6.8056	44.939	10.5883	115.869	18.7983	204.12	24.5264	298.45	29.0807
0.636	6.95139	44.971	10.2333	115.881	19.1043	204.132	24.9001	298.468	29.5064
0.646	7.12358	44.975	10.5167	115.891	19.3555	204.142	25.2306	298.478	29.9094
0.671	7.30538	44.983	10.8032	115.928	19.6576	204.151	25.5885	298.487	30.294
0.707	7.69124	44.987	11.1646	115.929	20.0098	204.16	26.0142	298.487	30.5973
0.709	7.02665	44.995	11.5345	115.931	20.264	204.175	26.5011	298.491	31.0209
0.71	7.30826	45.007	11.7987	115.932	20.6996	204.185	26.9254	298.501	31.428
0.712	7.46078	45.017	12.2442	115.933	21.161	204.196	27.4418	298.513	31.6345
0.751	7.68645	45.022	12.5838	115.946	21.5443	204.242	27.9003	298.525	32.0858
0.754	7.88965	45.041	11.6462	115.979	21.8944	204.243	28.3861	298.543	32.5401
0.755	8.20435	45.05	11.9222	115.981	22.15	204.259	28.8285	298.551	32.9522
0.766	8.37405	45.084	12.1542	115.982	22.5146	204.26	29.1626	298.561	33.3917
0.775	8.5559	45.085	12.3773	115.983	22.8406	204.273	29.7532	298.575	33.8481
0.787	9.0873	45.086	12.6264	116.011	23.1816	204.283	30.2508	298.592	34.3527
0.798	9.27963	45.123	12.8298	116.012	23.4802	204.293	30.7282	298.623	34.794
0.81	9.48097	45.124	13.079	116.024	23.8635	204.298	31.1622	298.625	35.2559
0.828	9.82957	45.125	13.1565	116.03	24.3423	204.318	31.6295	298.654	35.7111
0.831	10.0366	45.127	13.385	116.041	24.7593	204.327	32.0994	298.655	36.1944
0.842	10.2671	45.137	13.6048	116.053	25.1331	204.337	32.5336	298.657	36.6864
0.853	10.5746	45.146	13.7981	116.065	25.4312	204.349	32.9778	298.658	37.2233
0.86	10.7671	45.162	14.0314	116.074	25.7735	204.365	33.4158	298.668	37.7056
0.878	10.9839	45.174	14.4797	116.087	26.1314	204.376	33.841	298.682	38.1966
0.888	11.1424	45.182	14.8214	116.096	26.4699	204.41	34.3136	298.715	38.6562
0.899	11.4803	45.193	15.0593	116.105	26.8685	204.411	34.8316	298.717	39.1034
0.909	11.6072	45.203	15.3354	116.116	27.3955	204.412	35.4097	298.718	39.5836
0.918	12.1689	45.21	15.5088	116.13	27.7167	204.413	35.8542	298.721	40.096
0.925	12.2673	45.23	15.7761	116.145	27.9685	204.432	36.2374	298.733	40.586
0.944	12.3778	45.239	15.9325	116.153	28.3159	204.44	36.6358	298.743	41.0749
0.954	12.5835	45.248	16.3716	116.162	28.5828	204.448	37.0942	298.753	41.5753
0.992	12.4721	45.26	16.4769	116.173	28.9823	204.459	37.5929	298.766	42.0783
0.993	12.6836	45.271	16.7768	116.182	29.2493	204.469	38.0331	298.776	42.5931
0.998	12.9638	45.282	17.0089	116.199	29.9558	204.48	38.459	298.791	43.1382
1.018	13.0507	45.294	17.2084	116.208	30.2193	204.489	38.8415	298.801	43.6877
1.029	13.2432	45.303	17.4763	116.217	30.4904	204.503	39.3157	298.81	44.1639
1.063	13.6049	45.314	17.8058	116.229	30.8292	204.515	39.7424	298.821	44.6919
1.069	13.7114	45.324	18.0877	116.237	31.1019	204.53	40.0691	298.838	45.194
1.075	13.9305	45.336	18.428	116.265	31.5163	204.544	40.5418	298.851	45.7515
1.083	14.0921	45.351	18.7865	116.268	31.8349	204.557	40.9556	298.869	46.2648
1.104	14.15	45.36	19.0983	116.275	32.1266	204.571	41.4361	298.883	46.8133
1.109	14.6108	45.371	19.365	116.284	32.5425	204.577	41.8558	298.892	47.3374
1.116	14.953	45.381	19.6106	116.293	32.8606	204.583	42.2932	298.9	47.7793
1.123	14.8832	45.39	20.2768	116.31	33.2311	204.592	42.6897	298.911	48.2286
1.131	15.0013	45.404	20.4633	116.329	33.8222	204.6	43.1276	298.955	48.7812
1.143	15.2465	45.418	20.758	116.338	34.1584	204.61	43.5844	298.956	49.2349
1.151	15.4246	45.425	21.0048	116.348	34.4875	204.616	44.1249	298.957	49.753
1.154	15.6522	45.436	21.2298	116.359	34.6124	204.635	44.5583	298.958	50.3009
1.163	15.8242	45.446	21.8492	116.369	34.9302	204.655	45.0075	298.973	50.7965
1.171	16.1017	45.457	22.0573	116.378	35.2106	204.672	45.4815	298.974	51.3109
1.179	16.0023	45.467	22.3997	116.396	35.5339	204.675	45.896	298.992	51.7998
1.19	16.2579	45.48	22.6709	116.405	35.8953	204.686	46.3688	298.994	52.3572
1.227	16.4687	45.491	22.9794	116.415	36.2537	204.694	46.8464	299.023	52.8626
1.228	16.409	45.529	23.2935	116.425	36.7527	204.703	47.2915	299.024	53.431
1.23	16.6413	45.53	23.5307	116.439	37.0877	204.714	47.6606	299.042	53.9262
1.241	16.9291	45.531	23.7729	116.451	37.5177	204.723	48.1215	299.051	54.4294
1.253	17.2663	45.533	24.101	116.461	37.8818	204.734	48.5603	299.063	54.917
1.261	17.6614	45.549	24.4241	116.473	38.2803	204.745	49.044	299.076	55.4169
1.273	17.885	45.551	24.7075	116.48	38.4556	204.757	49.4811	299.09	55.9431
1.283	18.7769	45.559	24.8205	116.492	38.8111	204.768	49.9184	299.096	56.4419
1.294	18.9321	45.581	25.1943	116.502	39.1907	204.777	50.3827	299.106	56.9153
1.306	19.1793	45.592	25.4078	116.515	39.4905	204.796	50.9399	299.116	57.4266
1.307	19.5628	45.597	25.6483	116.525	39.8835	204.803	51.3121	299.128	57.917
1.331	19.6578	45.612	26.0009	116.539	40.1448	204.828	51.7757	299.139	58.4233
1.345	19.5179	45.633	26.3844	116.552	40.5055	204.861	52.2125	299.152	58.9728
1.356	20.0045	45.641	26.3437	116.561	40.9034	204.862	52.6545	299.161	59.4161
1.363	20.1514	45.646	26.5369	116.569	41.2716	204.864	53.0995	299.172	59.8907
1.373	20.3075	45.657	26.9798	116.58	42.0887	204.865	53.6299	299.199	60.3897
1.385	21.4612	45.667	27.3701	116.591	42.386	204.892	54.0933	299.2	60.8961
1.393	21.715	45.68	27.7629	116.602	42.6945	204.894	54.5331	299.201	61.2999
1.404	21.8648	45.691	28.147	116.614	42.9646	204.896	54.9726	299.207	61.815
1.413	21.9856	45.707	28.5219	116.622	43.3213	204.908	55.4157	299.227	62.2847
1.425	22.3153	45.723	28.8723	116.629	43.8402	204.918	55.8868	299.244	62.7655
1.435	21.9994	45.735	29.2655	116.647	44.1866	204.93	56.3609	299.248	63.2076
1.48	21.9607	45.746	29.6572	116.682	44.6383	204.943	56.7522	299.259	63.7111
1.481	22.2304	45.754	29.9482	116.684	45.0095	204.953	57.3388	299.272	64.194
1.483	22.2287	45.764	30.2445	116.685	45.3889	204.965	57.7944	299.283	64.6452
1.484	22.2832	45.8	30.613	116.694	45.795	204.975	58.2475	299.314	65.0963
1.492	22.4591	45.802	31.0546	116.716	46.1056	204.986	58.7019	299.315	65.5724
1.505	22.5314	45.813	31.4596	116.724	46.4879	204.996	59.1589	299.326	66.0913
1.518	22.7515	45.823	31.8409	116.734	46.8522	205.003	59.6368	299.332	66.5069
1.527	22.918	45.831	32.2123	116.745	46.691	205.023	60.0115	299.349	66.9879
1.536	22.7181	45.841	33.1205	116.757	46.9838	205.03	60.4628	299.358	67.4233
1.545	22.8679	45.86	33.8496	116.762	47.3265	205.041	60.899	299.368	67.8561
1.556	23.1809	45.884	34.1135	116.776	47.7365	205.051	61.38	299.381	68.2909
1.572	23.4208	45.892	34.5813	116.789	48.0189	205.061	61.828	299.392	68.8524
1.581	23.5763	45.9	34.9829	116.8	48.3679	205.076	62.2578	299.398	69.3532
1.592	23.77	45.911	35.4136	116.811	48.7683	205.086	62.7133	299.416	69.7962
1.602	23.8397	45.921	35.8528	116.824	49.1064	205.097	63.176	299.425	70.3306
1.611	24.2949	45.932	36.3157	116.835	49.4604	205.107	63.5868	299.435	70.8277
1.621	23.7091	45.955	36.6903	116.845	49.6441	205.117	64.0155	299.446	71.3465
1.634	23.9825	45.965	36.0444	116.855	49.9592	205.132	64.4757	299.477	71.8199
1.649	23.0361	45.965	36.3909	116.866	50.3813	205.141	64.8758	299.478	72.3137
1.658	23.6414	45.97	36.7675	116.876	51.0682	205.152	65.3617	299.485	72.754
1.668	23.8909	45.98	37.0608	116.889	51.3066	205.162	65.8908	299.495	73.1873
1.678	24.221	45.991	37.2812	116.904	51.5251	205.174	66.3535	299.502	73.6977
1.693	24.4211	46.001	37.5838	116.91	51.9909	205.183	66.8076	299.512	74.1557
1.704	24.5755	46.007	37.9159	116.924	52.3628	205.193	67.2591	299.525	74.7522
1.714	24.5552	46.02	38.1553	116.934	52.7432	205.199	67.6779	299.538	75.3201
1.747	25.1484	46.029	38.3503	116.943	53.1073	205.218	68.1211	299.546	75.8507
1.75	25.6151	46.042	38.6481	116.954	53.4259	205.23	68.5853	299.556	76.4133
1.779	26.3017	46.061	38.7826	116.966	53.7976	205.239	69.0315	299.571	76.8967
1.781	26.5755	46.069	39.1108	116.976	54.4767	205.25	69.5375	299.581	77.4056
1.782	26.8183	46.102	39.2934	116.986	54.8079	205.263	70.0649	299.59	77.8074
1.803	27.0303	46.107	40.1203	116.998	55.3939	205.275	70.5227	299.602	78.2111
1.805	27.1557	46.12	40.4381	117.008	55.7442	205.284	70.975	299.617	78.6277
1.811	27.421	46.127	40.7651	117.014	56.0787	205.293	71.418	299.627	79.1116
1.823	27.4514	46.141	41.0077	117.031	56.3779	205.303	71.8565	299.657	79.5788
1.833	28.5909	46.149	41.2598	117.042	56.7587	205.312	72.3038	299.659	80.113
1.844	28.6098	46.154	41.67	117.055	57.0808	205.32	72.7815	299.661	80.5878
1.857	29.0544	46.164	41.8834	117.063	57.3122	205.338	73.1941	299.67	81.0716
1.866	29.2849	46.178	42.2582	117.073	57.9609	205.35	73.6382	299.679	81.5051
1.876	29.6851	46.186	42.5467	117.08	58.2546	205.36	74.1236	299.697	81.9115
1.881	30.0366	46.198	42.8004	117.098	58.5909	205.37	74.5719	299.701	82.4342
1.9	30.4146	46.236	43.0551	117.109	58.871	205.386	75.0921	299.712	82.9405
1.911	30.8581	46.237	43.3595	117.119	59.213	205.388	75.424	299.718	83.4678
1.922	30.9867	46.252	43.5619	117.129	59.5536	205.407	75.8383	299.733	83.9435
1.932	31.24	46.263	43.8528	117.14	59.9316	205.416	76.238	299.746	84.4509
1.944	31.5614	46.273	44.2934	117.164	60.268	205.427	76.6978	299.754	84.9604
1.956	31.7447	46.283	44.7633	117.168	60.4996	205.437	77.1339	299.79	85.4137
1.967	31.7726	46.294	45.0448	117.198	60.8115	205.451	77.5723	299.791	85.9169
2.01	32.1246	46.299	45.3415	117.221	61.1588	205.462	78.0473	299.825	86.3617
2.012	32.3928	46.316	45.555	117.222	61.3469	205.471	78.5679	299.825	86.8169
2.015	32.7502	46.326	45.8375	117.224	61.6962	205.48	79.0952	299.845	87.3907
2.027	33.1846	46.359	46.6387	117.225	62.0468	205.519	79.6103	299.847	87.9191
2.042	33.5434	46.362	46.957	117.232	62.4718	205.52	80.0772	299.858	88.3927
2.074	33.213	46.372	47.1052	117.242	62.7805	205.522	80.4903	299.867	88.8828
2.075	33.5949	46.409	47.3199	117.251	63.033	205.537	80.8127	299.877	89.3813
2.076	33.5968	46.411	47.5557	117.261	63.4616	205.545	81.2781	299.888	89.8479
2.088	33.9094	46.412	47.7379	117.298	63.808	205.548	81.7216	299.898	90.3576
2.098	34.3731	46.413	47.9371	117.299	64.1545	205.559	82.1448	299.908	90.9179
2.115	34.7633	46.415	48.2079	117.3	64.7967	205.568	82.6177	299.926	91.4568
2.119	35.1614	46.451	48.5652	117.324	65.1483	205.582	83.0338	299.932	91.998
2.127	35.5005	46.452	48.7105	117.325	65.5537	205.592	83.5138	299.944	92.6344
2.143	36.1196	46.454	48.7494	117.357	65.5993	205.603	83.9508	299.952	93.209
2.155	36.5923	46.456	49.0579	117.357	65.9568	205.616	84.4467	299.964	93.6979
2.164	36.8756	46.477	48.6518	117.359	66.4925	205.625	84.9048	299.977	94.3373
2.172	37.0938	46.478	48.92	117.389	66.7936	205.634	85.3617	299.992	94.9032
2.185	37.7259	46.489	49.2281	117.39	67.1661	205.646	85.8093	300.001	95.5144
2.195	38.1299	46.503	49.4206	117.399	67.422	205.658	86.2015	300.007	96.1015
2.205	38.4882	46.513	49.7234	117.417	67.7405	205.669	86.689	300.02	96.7309
2.219	38.8959	46.533	49.9923	117.426	68.2456	205.679	87.1193	300.027	97.3234
2.229	39.1336	46.535	50.5319	117.438	68.5659	205.689	87.6372	300.036	97.9461
2.239	39.5922	46.545	50.7452	117.449	68.9668	205.701	88.0815	300.049	98.626
2.25	41.041	46.558	50.5599	117.462	69.0332	205.706	88.5764	300.063	99.2528
2.267	41.4787	46.569	50.9712	117.464	69.2338	205.725	89.0225	300.075	99.8431
2.285	41.7747	46.58	51.1143	117.483	69.6238	205.734	89.3365	300.086	100.474
2.295	41.2186	46.589	51.3413	117.494	70.024	205.745	89.8186	300.162	101.109
2.306	41.5036	46.6	51.5733	117.505	70.5644	205.756	90.3168	300.163	101.732
2.316	41.8442	46.61	51.8233	117.514	70.9505	205.766	90.825	300.164	102.39
2.335	42.2921	46.615	51.9952	117.527	71.3936	205.775	91.2874	300.165	103.052
2.352	42.9375	46.635	52.208	117.54	71.8166	205.781	91.8169	300.167	103.693
2.364	43.4314	46.644	52.3397	117.548	72.2233	205.821	92.2782	300.169	104.324
2.374	43.0888	46.655	52.5232	117.562	72.6774	205.822	92.7281	300.17	105.024
2.381	43.6381	46.666	52.641	117.57	73.0448	205.823	93.2404	300.232	105.661
2.393	44.108	46.676	52.9022	117.58	73.4628	205.834	93.7497	300.256	106.32
2.4	44.7653	46.683	53.1337	117.592	73.8426	205.848	94.2641	300.257	106.979
2.42	45.1135	46.7	53.3495	117.604	74.3527	205.857	94.7812	300.259	107.62
2.43	45.517	46.712	53.5677	117.615	74.7319	205.866	95.3043	300.26	108.281
2.438	45.9299	46.722	53.8794	117.628	75.1499	205.877	95.7794	300.32	108.961
2.448	45.3817	46.732	54.3007	117.634	75.6462	205.887	96.3771	300.321	109.583
2.461	45.9276	46.745	54.3854	117.644	76.0824	205.901	96.882	300.322	110.263
2.474	46.9181	46.756	54.8608	117.655	76.468	205.914	97.2987	300.324	110.919
2.483	46.8959	46.767	55.2212	117.671	76.8722	205.921	97.7583	300.333	111.588
2.494	47.1027	46.809	55.4849	117.68	77.3435	205.932	98.2247	300.341	112.231
2.504	47.452	46.81	55.7816	117.689	77.6985	205.941	98.7255	300.416	112.943
2.513	47.5279	46.827	56.5502	117.701	78.0923	205.955	99.2014	300.419	113.746
2.522	47.7909	46.829	57.1313	117.711	78.5056	205.965	99.6698	300.42	114.401
2.537	48.0639	46.842	57.5808	117.727	78.5678	205.976	100.08	300.422	115.06
2.548	47.2874	46.852	57.8624	117.736	79.0629	205.986	100.536	300.425	115.651
2.558	47.9976	46.863	58.1919	117.747	79.507	205.996	101.031	300.504	116.322
2.568	48.0672	46.878	58.5444	117.757	79.9048	206.009	101.564	300.505	116.946
2.579	47.9623	46.899	58.9043	117.766	80.1518	206.019	102.036	300.509	117.616
2.585	47.9365	46.899	59.2606	117.776	80.5837	206.026	102.588	300.591	118.404
2.606	47.8956	46.906	59.5049	117.784	80.9955	206.042	103.106	300.593	119.065
2.614	47.968	46.917	59.773	117.801	81.2827	206.078	103.566	300.594	119.677
2.632	47.9199	46.929	60.1255	117.812	81.6347	206.079	103.871	300.597	120.327
2.636	48.1123	46.938	60.5309	117.824	81.985	206.08	104.349	300.608	121.019
2.649	48.2059	46.953	60.9242	117.832	82.3513	206.12	104.828	300.62	121.739
2.656	48.4474	46.963	61.1927	117.845	83.0648	206.121	105.308	300.632	122.347
2.67	47.4047	46.975	61.5681	117.853	83.4425	206.123	105.781	300.641	123.039
2.68	47.5172	46.986	61.9455	117.874	83.8901	206.125	106.262	300.649	123.731
2.69	47.6768	46.998	62.337	117.883	84.2546	206.151	106.8	300.658	124.412
2.703	47.8398	46.999	62.6962	117.894	84.6128	206.152	107.35	300.666	125.144
2.713	48.0703	47.019	62.7884	117.912	85.0153	206.153	107.871	300.681	125.863
2.725	48.0499	47.029	63.2091	117.944	85.4087	206.176	108.272	300.694	126.534
2.735	48.0896	47.042	63.5692	117.954	85.8452	206.189	108.744	300.703	127.116
2.746	48.1391	47.051	63.9128	117.963	86.2812	206.198	109.3	300.713	127.782
2.756	48.305	47.061	64.2103	117.975	85.7983	206.206	109.818	300.724	128.46
2.766	48.4195	47.067	64.5909	117.982	86.251	206.219	110.31	300.736	129.108
2.778	48.7735	47.085	64.9554	117.993	86.9818	206.232	110.844	300.751	129.749
2.79	48.9102	47.096	65.3873	117.999	87.5269	206.241	111.365	300.758	130.496
2.801	48.9679	47.105	65.7554	118.01	88.044	206.25	111.768	300.768	131.166
2.814	50.3105	47.117	66.1306	118.011	88.4553	206.26	112.216	300.791	131.776
2.822	50.2359	47.134	66.3768	118.024	88.5348	206.275	112.672	300.802	132.465
2.834	50.7465	47.141	66.7464	118.035	89.0877	206.285	113.095	300.807	133.094
2.846	51.1146	47.151	67.1525	118.039	89.7293	206.297	113.583	300.828	133.767
2.862	51.231	47.161	67.6423	118.055	90.3741	206.306	114.087	300.834	134.532
2.868	51.3962	47.172	67.8766	118.066	90.8186	206.317	114.58	300.845	135.054
2.878	51.5981	47.182	68.2738	118.086	91.1202	206.327	115.12	300.875	135.591
2.888	51.8255	47.191	68.6673	118.095	91.6268	206.338	115.608	300.882	136.284
2.897	51.8011	47.208	69.0671	118.105	92.1154	206.351	116.067	300.894	136.859
2.907	51.4785	47.218	69.5148	118.124	92.5348	206.363	116.591	300.911	137.453
2.925	51.5537	47.23	69.0481	118.13	92.6291	206.373	117.011	300.916	138.082
2.934	51.5699	47.239	69.4395	118.135	93.0854	206.381	117.434	300.923	138.706
2.942	51.6689	47.249	69.8628	118.143	93.2821	206.392	117.923	300.932	139.299
2.954	51.918	47.261	70.4175	118.154	93.8498	206.406	118.413	300.945	139.921
2.968	52.1662	47.275	70.9028	118.164	94.2814	206.411	118.911	300.989	140.452
2.97	52.2796	47.285	71.3778	118.17	94.5801	206.427	119.441	300.992	141.02
3.005	52.3932	47.291	71.8531	118.187	95.0336	206.438	119.982	301.032	141.589
3.006	52.8267	47.303	72.3044	118.198	95.5257	206.448	120.485	301.033	142.202
3.007	52.9525	47.314	72.6965	118.208	95.9359	206.46	120.99	301.034	142.74
3.038	53.3285	47.32	73.0547	118.237	96.1031	206.468	121.534	301.036	143.36
3.039	53.2209	47.338	73.6041	118.238	96.5233	206.477	121.998	301.044	143.972
3.042	53.811	47.348	74.0126	118.239	96.941	206.494	122.49	301.055	144.532
3.057	54	47.358	74.1266	118.254	97.42	206.504	123.007	301.061	145.117
3.066	54.1793	47.369	74.4818	118.263	97.8639	206.515	123.459	301.078	145.68
3.075	54.244	47.383	74.9122	118.276	98.3398	206.525	124.039	301.087	146.23
3.086	54.5367	47.39	75.3534	118.284	98.7588	206.536	124.521	301.097	146.763
3.1	54.7435	47.404	75.5912	118.296	99.1924	206.555	124.939	301.107	147.328
3.115	54.9398	47.415	75.9339	118.329	99.6824	206.559	125.452	301.126	147.87
3.122	55.2785	47.424	75.7694	118.331	100.099	206.571	125.92	301.162	148.349
3.131	55.8909	47.454	76.2067	118.356	100.631	206.582	126.364	301.179	148.907
3.141	56.9216	47.455	76.6499	118.359	101.223	206.595	126.794	301.188	149.461
3.155	56.9495	47.487	77.0733	118.386	101.691	206.605	127.231	301.195	149.94
3.165	56.7886	47.488	76.8942	118.388	102.154	206.615	127.68	301.203	150.493
3.166	56.9545	47.491	77.1003	118.395	102.564	206.625	128.254	301.212	151.039
3.177	57.7957	47.519	77.4816	118.41	103.019	206.635	128.703	301.226	151.702
3.198	58.1921	47.52	77.762	118.415	103.379	206.645	129.191	301.233	152.253
3.209	58.5027	47.524	78.175	118.422	103.639	206.656	129.656	301.24	152.845
3.221	58.7297	47.535	78.5494	118.44	104.069	206.667	130.145	301.242	153.406
3.233	58.9764	47.548	78.8135	118.45	104.517	206.682	130.663	301.254	153.949
3.242	59.216	47.558	79.1008	118.488	104.672	206.693	131.096	301.267	154.498
3.251	59.5302	47.567	79.8551	118.489	105.081	206.701	131.551	301.28	154.947
3.29	59.3865	47.599	80.1428	118.49	105.475	206.715	131.994	301.292	155.443
3.291	59.6299	47.602	80.5236	118.491	105.807	206.722	132.418	301.301	155.947
3.307	60.026	47.604	80.801	118.507	106.204	206.729	132.88	301.335	156.493
3.31	60.6229	47.613	81.7927	118.516	106.47	206.748	133.348	301.336	157.042
3.335	61.0677	47.625	82.0827	118.528	106.858	206.758	133.789	301.338	157.558
3.34	61.3346	47.636	82.4082	118.539	107.212	206.789	134.506	301.339	158.093
3.352	62.7886	47.641	82.764	118.551	107.652	206.791	134.962	301.352	158.637
3.358	63.4295	47.648	82.4456	118.567	108.122	206.793	135.412	301.361	159.168
3.375	63.7244	47.668	82.8172	118.578	108.479	206.819	135.874	301.372	159.714
3.385	64.0868	47.679	82.9036	118.585	108.832	206.832	136.238	301.394	160.233
3.395	64.1206	47.689	83.3315	118.594	109.256	206.841	136.686	301.397	160.721
3.404	63.4027	47.703	83.728	118.603	109.952	206.851	137.129	301.408	161.262
3.416	63.3511	47.705	83.8911	118.613	110.299	206.866	137.549	301.443	161.817
3.43	63.3984	47.724	84.285	118.627	110.648	206.904	138.143	301.451	162.337
3.44	64.6097	47.735	84.655	118.637	111.056	206.907	138.656	301.453	162.87
3.451	63.7868	47.745	84.9905	118.652	111.397	206.922	139.112	301.466	163.352
3.461	64.6924	47.754	85.328	118.664	111.881	206.931	139.538	301.474	163.918
3.475	64.8459	47.764	85.7277	118.667	112.329	206.932	140.044	301.516	164.43
3.508	65.1746	47.772	86.0638	118.695	112.77	206.955	140.508	301.517	165
3.51	65.1038	47.789	86.4784	118.697	113.16	206.956	140.952	301.519	165.558
3.511	66.0936	47.799	86.866	118.704	113.507	206.957	141.421	301.52	166.104
3.52	66.5487	47.809	87.3402	118.715	113.813	206.966	141.95	301.538	166.573
3.528	66.8393	47.821	87.7606	118.726	114.2	206.97	142.425	301.539	167.075
3.539	66.8909	47.834	88.0329	118.736	114.59	206.982	142.87	301.551	167.594
3.551	68.0421	47.848	88.4906	118.744	114.878	206.99	143.306	301.56	168.079
3.558	68.3612	47.854	88.9654	118.76	114.597	207.002	143.74	301.573	168.576
3.571	68.6659	47.865	89.2408	118.769	115.048	207.01	144.193	301.575	169.163
3.589	68.9411	47.874	89.6091	118.78	115.378	207.027	144.573	301.594	169.767
3.595	69.0059	47.886	90.0767	118.794	115.747	207.045	145.071	301.603	170.274
3.605	68.3926	47.897	90.2534	118.801	116.222	207.047	145.421	301.613	170.764
3.619	68.6665	47.91	90.6081	118.816	116.635	207.08	145.875	301.624	171.276
3.639	68.9138	47.92	91.0313	118.825	116.981	207.082	146.323	301.639	171.827
3.649	68.072	47.931	91.3015	118.835	117.452	207.084	146.756	301.65	172.224
3.657	68.3104	47.944	91.5742	118.845	117.809	207.085	147.238	301.66	172.632
3.667	68.6497	47.954	91.519	118.855	118.865	207.097	147.679	301.67	173.193
3.674	69.0276	47.963	91.6468	118.866	119.17	207.107	148.18	301.68	173.726
3.682	69.2037	47.977	91.9284	118.882	119.531	207.121	148.653	301.691	174.326
3.694	68.6594	47.987	92.1538	118.89	119.846	207.133	149.153	301.7	174.842
3.703	68.83	47.998	92.3714	118.901	120.166	207.141	149.613	301.714	175.35
3.715	69.1527	48.007	92.6301	118.911	120.62	207.153	150.042	301.725	175.827
3.724	69.4491	48.018	93.2294	118.922	120.887	207.169	150.431	301.734	176.228
3.735	70.5245	48.031	93.5697	118.936	121.209	207.181	150.857	301.746	176.739
3.74	70.6711	48.042	93.7617	118.944	121.52	207.191	151.337	301.757	177.281
3.765	70.8234	48.088	93.9202	118.956	122.391	207.21	151.932	301.763	177.811
3.779	71.0929	48.089	94.1092	118.967	122.636	207.215	152.414	301.781	178.294
3.79	71.1882	48.091	94.2978	118.98	122.725	207.222	152.956	301.791	178.946
3.795	71.0035	48.092	94.6544	118.993	122.696	207.235	153.377	301.803	179.419
3.804	72.3158	48.093	94.8792	119.001	122.957	207.24	153.853	301.814	179.83
3.816	72.532	48.106	95.0735	119.011	123.202	207.246	154.319	301.848	180.336
3.827	72.9607	48.12	94.8284	119.027	123.472	207.269	154.802	301.849	180.823
3.836	72.3921	48.129	94.9257	119.033	123.772	207.27	155.207	301.87	181.266
3.845	72.6652	48.14	95.1865	119.045	123.997	207.295	155.638	301.879	181.718
3.855	72.9061	48.153	95.4913	119.056	124.547	207.296	156.127	301.891	182.238
3.865	73.1489	48.156	95.7315	119.064	124.775	207.343	156.622	301.902	182.841
3.901	73.626	48.174	96.0547	119.077	125.002	207.345	157.064	301.916	183.332
3.902	73.9377	48.185	96.4332	119.088	126.167	207.346	157.522	301.923	183.87
3.919	74.2977	48.196	96.7018	119.099	126.552	207.347	157.98	301.934	184.377
3.926	74.4055	48.206	96.9797	119.11	126.657	207.356	158.447	301.943	184.912
3.936	75.1664	48.218	97.2414	119.119	126.942	207.358	158.858	301.953	185.374
3.949	75.5609	48.231	97.4323	119.126	127.246	207.373	159.399	301.961	185.863
3.962	75.8629	48.241	97.5642	119.144	127.589	207.385	159.89	301.976	186.42
3.976	75.9458	48.25	97.8136	119.155	128.03	207.395	160.372	302.008	186.897
3.983	76.0602	48.26	98.0424	119.165	128.315	207.407	160.811	302.009	187.493
3.99	76.0332	48.271	98.3363	119.184	128.58	207.417	161.291	302.011	187.944
3.996	76.2977	48.285	97.769	119.192	128.736	207.426	161.736	302.037	188.447
4.005	76.5976	48.296	98.4076	119.211	129.051	207.433	162.227	302.038	188.954
4.02	77.1127	48.306	98.6378	119.22	129.574	207.451	162.659	302.047	189.509
4.024	78.4402	48.316	99.044	119.23	129.852	207.461	163.21	302.056	189.964
4.032	78.5528	48.326	99.268	119.237	130.17	207.474	163.772	302.065	190.449
4.042	78.6341	48.342	99.5532	119.242	130.525	207.482	164.267	302.077	190.956
4.057	78.4978	48.351	100.643	119.252	130.814	207.495	164.819	302.09	191.5
4.064	78.7814	48.352	101.055	119.266	131.165	207.508	165.295	302.112	191.811
4.107	79.0036	48.363	101.492	119.275	131.489	207.517	165.771	302.114	192.321
4.108	79.211	48.383	101.787	119.287	131.674	207.555	166.295	302.12	192.925
4.109	79.3055	48.394	102.075	119.297	131.979	207.557	166.788	302.13	193.526
4.144	79.7433	48.429	102.412	119.307	132.478	207.56	167.291	302.143	194.082
4.146	80.0452	48.439	102.434	119.317	132.821	207.565	167.782	302.151	194.589
4.147	80.233	48.448	102.777	119.325	133.141	207.584	168.25	302.166	195.087
4.159	80.4498	48.456	103.141	119.342	133.474	207.593	168.788	302.176	195.663
4.161	80.6003	48.474	103.468	119.355	133.824	207.602	169.255	302.188	196.186
4.175	81.2116	48.484	103.602	119.361	134.195	207.614	169.781	302.198	196.747
4.186	80.9716	48.492	103.811	119.373	134.524	207.623	170.275	302.208	197.293
4.2	81.1721	48.501	104.504	119.39	134.833	207.642	170.677	302.222	197.85
4.209	81.5349	48.519	105.102	119.4	135.187	207.655	171.232	302.231	198.352
4.221	82.1257	48.53	105.477	119.411	135.445	207.659	171.663	302.242	198.878
4.231	82.247	48.566	105.792	119.418	135.843	207.669	172.174	302.254	199.399
4.241	82.374	48.568	106.147	119.428	136.222	207.68	172.762	302.264	199.871
4.251	82.5019	48.569	106.412	119.443	136.587	207.709	173.274	302.277	200.459
4.267	82.8233	48.571	107.287	119.449	136.967	207.711	173.972	302.291	201.033
4.276	82.6038	48.572	107.521	119.462	137.216	207.719	174.459	302.297	201.58
4.29	81.8415	48.574	108.008	119.473	137.596	207.731	174.989	302.309	202.08
4.297	82.0144	48.581	108.421	119.485	137.936	207.737	175.568	302.318	202.639
4.308	82.4786	48.591	108.784	119.495	138.266	207.746	176.115	302.33	203.136
4.319	82.4875	48.603	109.182	119.503	138.587	207.761	176.543	302.34	203.668
4.33	82.5843	48.615	109.565	119.509	138.909	207.771	177.055	302.347	204.12
4.342	82.6973	48.63	109.964	119.544	139.312	207.782	177.603	302.364	204.631
4.351	82.7648	48.649	110.316	119.545	140.493	207.795	178.205	302.373	205.072
4.361	83.0939	48.659	110.602	119.547	140.818	207.801	178.682	302.386	205.59
4.372	83.2702	48.7	111.023	119.577	141.09	207.816	179.207	302.401	206.095
4.378	83.4785	48.704	111.432	119.578	141.417	207.825	179.736	302.407	206.611
4.397	83.6911	48.709	111.3	119.602	141.712	207.837	180.286	302.42	207.227
4.407	84.2897	48.743	111.988	119.603	142.036	207.847	180.826	302.433	207.705
4.417	84.5272	48.744	112.274	119.605	142.245	207.856	181.415	302.439	208.254
4.427	84.6906	48.746	112.557	119.616	142.602	207.875	181.952	302.449	208.848
4.437	84.8338	48.748	112.811	119.625	142.976	207.881	182.466	302.46	209.451
4.447	85.0668	48.756	113.129	119.637	143.897	207.891	182.945	302.468	210.016
4.463	85.2065	48.766	113.4	119.649	144.274	207.903	183.244	302.485	210.587
4.472	84.2697	48.781	113.624	119.661	144.544	207.935	183.753	302.495	211.106
4.482	84.0368	48.798	114.591	119.669	144.705	207.937	184.227	302.505	211.633
4.495	84.0823	48.815	114.956	119.68	144.982	207.937	184.722	302.517	212.161
4.525	84.2839	48.825	115.3	119.692	145.328	207.949	185.283	302.527	212.725
4.532	84.5563	48.833	115.638	119.703	145.494	207.957	185.826	302.537	213.314
4.57	84.569	48.843	116.002	119.715	145.829	207.969	186.345	302.55	213.884
4.571	84.5158	48.853	116.408	119.727	146.194	207.98	186.915	302.56	214.474
4.572	84.5188	48.86	116.813	119.767	147.042	207.989	187.513	302.571	215.188
4.574	84.4198	48.877	117.201	119.768	147.405	207.999	187.967	302.582	215.787
4.588	85.5704	48.888	117.54	119.769	147.664	208.009	188.536	302.602	216.343
4.594	85.0334	48.903	117.931	119.77	147.928	208.024	188.984	302.609	216.864
4.606	85.0771	48.915	118.236	119.79	148.172	208.037	189.455	302.617	217.44
4.638	85.0355	48.927	118.541	119.791	148.427	208.091	189.982	302.627	217.959
4.639	85.6043	48.945	118.875	119.802	148.747	208.093	190.484	302.639	218.486
4.64	85.4696	48.954	119.175	119.812	149.106	208.096	191.018	302.648	218.96
4.649	85.9322	48.955	119.481	119.821	149.454	208.098	191.488	302.659	219.533
4.664	85.8866	48.966	119.812	119.833	149.308	208.111	191.957	302.672	220.112
4.674	85.8115	48.975	120.148	119.846	149.683	208.126	192.435	302.682	220.86
4.68	84.8282	48.983	120.314	119.863	150.149	208.134	192.927	302.694	221.383
4.691	84.611	48.998	120.337	119.871	151.222	208.139	193.416	302.707	221.986
4.696	84.3802	49.009	120.575	119.878	151.664	208.156	193.895	302.715	222.423
4.716	84.1722	49.018	120.803	119.892	152.151	208.165	194.423	302.724	222.909
4.728	83.5368	49.029	121.093	119.903	152.646	208.175	194.883	302.739	223.415
4.736	83.4735	49.066	121.284	119.914	153.08	208.187	195.506	302.748	223.955
4.749	83.4658	49.068	121.435	119.923	153.606	208.197	196.005	302.808	224.501
4.758	83.213	49.078	121.652	119.935	153.128	208.214	196.416	302.809	224.965
4.764	84.0076	49.088	121.86	119.946	153.686	208.223	196.992	302.81	225.514
4.783	83.8936	49.097	122.125	119.958	154.244	208.231	197.508	302.81	226.039
4.793	83.7789	49.109	122.581	119.968	154.12	208.242	198.035	302.813	226.507
4.803	83.5883	49.113	122.832	119.978	154.669	208.252	198.519	302.814	226.979
4.813	83.8061	49.133	123.067	119.99	155.008	208.28	199.017	302.825	227.467
4.823	83.6597	49.143	123.335	120.001	155.5	208.282	199.552	302.836	227.983
4.829	83.5181	49.152	123.613	120.01	155.983	208.293	200.137	302.846	228.481
4.875	83.4298	49.164	123.831	120.022	156.524	208.299	200.635	302.852	229.018
4.876	83.3191	49.174	123.986	120.034	156.677	208.308	201.265	302.87	229.529
4.877	82.2756	49.188	124.203	120.044	157.223	208.32	201.788	302.882	230.046
4.879	82.0283	49.198	124.465	120.056	157.739	208.332	202.268	302.891	230.578
4.898	81.7652	49.207	124.727	120.069	157.739	208.334	202.734	302.901	231.132
4.918	81.4727	49.217	124.91	120.076	158.281	208.353	203.265	302.912	231.665
4.925	81.4272	49.228	125.077	120.108	158.965	208.362	203.704	302.917	231.99
4.928	81.2393	49.243	125.19	120.11	159.494	208.376	204.264	302.937	232.521
4.935	80.988	49.251	125.319	120.114	160.014	208.385	204.711	302.946	233.136
4.944	80.746	49.263	125.489	120.125	160.428	208.397	205.223	302.958	233.755
4.958	80.2124	49.273	125.953	120.134	160.891	208.408	205.687	302.983	234.279
4.978	80.8651	49.282	126.355	120.142	161.401	208.419	206.226	302.992	234.803
4.982	80.6864	49.294	126.631	120.149	162.015	208.43	206.728	303.005	235.33
4.989	80.4741	49.306	126.904	120.169	162.21	208.439	207.248	303.012	235.869
4.998	80.603	49.317	127.076	120.178	162.717	208.45	207.753	303.022	236.346
5.012	80.5056	49.328	127.336	120.187	163.278	208.461	208.298	303.034	236.857
5.023	80.3456	49.368	127.527	120.199	163.793	208.475	208.694	303.051	237.36
5.04	80.1777	49.369	127.788	120.206	164.247	208.492	209.248	303.07	237.851
5.041	80.0019	49.372	127.966	120.215	164.753	208.5	209.704	303.07	238.362
5.056	79.2099	49.385	127.535	120.232	165.246	208.505	210.177	303.079	238.815
5.067	79.0082	49.394	127.913	120.242	165.524	208.515	210.693	303.088	239.349
5.074	78.8491	49.404	128.356	120.253	165.978	208.523	211.196	303.1	239.797
5.092	78.7503	49.416	128.694	120.265	166.408	208.541	211.707	303.112	240.356
5.1	78.0706	49.423	129.052	120.273	166.872	208.551	212.27	303.123	240.795
5.111	78.0043	49.43	129.38	120.289	167.447	208.562	212.769	303.132	241.319
5.124	78.0056	49.449	130.482	120.299	167.842	208.578	213.13	303.142	241.85
5.131	78.0778	49.46	129.823	120.308	168.285	208.622	213.705	303.155	242.425
5.142	77.7178	49.469	130.323	120.318	168.707	208.632	214.292	303.164	242.956
5.148	76.2439	49.481	130.715	120.329	169.319	208.633	214.907	303.17	243.563
5.166	76.1106	49.493	131.204	120.348	169.714	208.646	215.416	303.188	244.021
5.177	76.0053	49.517	131.608	120.375	170.154	208.651	215.971	303.199	244.674
5.191	76.0916	49.527	132.098	120.376	170.567	208.665	216.492	303.237	245.094
5.199	75.9667	49.54	132.551	120.383	171.009	208.682	217.05	303.238	245.774
5.209	75.9437	49.547	132.814	120.391	171.479	208.695	217.62	303.24	246.292
5.216	75.8544	49.558	133.189	120.404	171.96	208.704	218.191	303.27	246.726
5.234	75.6389	49.572	133.626	120.437	172.386	208.718	218.874	303.271	247.205
5.243	75.2536	49.581	134.044	120.439	172.803	208.729	219.388	303.272	247.769
5.254	75.0813	49.59	135.023	120.441	173.24	208.738	219.932	303.273	248.291
5.264	74.9278	49.602	135.478	120.442	173.615	208.748	220.478	303.285	248.8
5.276	74.8102	49.612	135.937	120.454	174.086	208.759	221.03	303.295	249.316
5.287	74.6778	49.623	136.402	120.462	174.482	208.771	221.539	303.303	249.801
5.33	75.211	49.631	136.916	120.474	174.925	208.798	222.05	303.326	250.269
5.332	75.0875	49.647	137.303	120.484	175.39	208.8	222.58	303.36	250.766
5.333	74.9547	49.657	137.323	120.495	175.913	208.801	223.236	303.361	251.219
5.334	74.616	49.668	137.661	120.507	176.618	208.812	223.769	303.368	251.732
5.363	73.8969	49.678	138.178	120.518	177.145	208.825	224.284	303.378	252.25
5.364	73.697	49.693	138.682	120.531	177.617	208.836	224.871	303.386	252.67
5.376	73.4214	49.707	139.207	120.544	178.079	208.845	225.421	303.412	253.223
5.386	73.1485	49.714	139.738	120.559	178.506	208.862	225.919	303.425	253.698
5.399	72.7747	49.722	140.314	120.564	178.989	208.872	226.294	303.435	254.219
5.403	71.7981	49.732	141.023	120.582	179.474	208.885	226.848	303.442	254.716
5.418	71.5827	49.746	141.434	120.583	179.959	208.891	227.355	303.453	255.279
5.43	71.3856	49.753	141.921	120.593	180.474	208.901	227.863	303.473	255.796
5.441	71.1699	49.768	142.474	120.599	180.781	208.908	228.344	303.478	256.278
5.451	71.0643	49.779	143.058	120.617	181.301	208.926	228.83	303.487	256.853
5.477	70.9192	49.79	143.353	120.632	181.913	208.936	229.346	303.489	257.311
5.478	70.7352	49.821	143.889	120.636	182.421	208.946	229.821	303.501	257.868
5.523	70.6065	49.822	144.407	120.649	182.176	208.958	230.236	303.506	258.437
5.524	70.5352	49.829	145.033	120.662	182.676	208.969	230.778	303.532	259.001
5.525	70.1739	49.843	145.59	120.682	181.913	208.98	231.289	303.542	259.589
5.526	70.0651	49.848	145.901	120.697	182.514	208.991	231.801	303.543	260.123
5.527	69.9298	49.856	146.236	120.732	183.008	209.001	232.25	303.553	260.682
5.534	69.8935	49.866	146.43	120.733	183.606	209.014	232.804	303.563	261.208
5.551	69.7903	49.878	146.981	120.734	184.383	209.024	233.279	303.58	261.833
5.563	69.6993	49.889	147.451	120.77	185.036	209.032	233.778	303.601	262.409
5.574	69.6483	49.9	147.946	120.772	185.691	209.049	234.251	303.61	262.853
5.582	69.5716	49.912	148.37	120.773	185.773	209.058	234.788	303.613	263.387
5.597	69.5282	49.922	148.836	120.774	186.274	209.067	235.296	303.622	263.948
5.606	70.0387	49.931	149.354	120.794	186.119	209.076	235.831	303.633	264.55
5.622	69.8784	49.942	149.788	120.81	186.89	209.088	236.298	303.64	265.134
5.629	69.7216	49.956	150.3	120.817	187.59	209.101	236.854	303.651	265.774
5.638	69.3209	49.967	150.713	120.851	188.379	209.114	237.322	303.652	266.391
5.647	68.7745	49.975	151.137	120.852	189.129	209.124	237.789	303.663	266.867
5.659	68.5607	49.985	151.578	120.854	189.786	209.134	238.267	303.672	267.458
5.672	68.4805	50.009	151.982	120.862	190.452	209.143	238.735	303.682	267.997
5.686	68.2369	50.038	152.366	120.881	190.643	209.153	239.147	303.696	268.42
5.695	68.0224	50.039	152.678	120.89	191.234	209.168	239.739	303.708	268.932
5.703	68.1882	50.041	153.054	120.964	191.567	209.181	240.102	303.725	269.528
5.715	67.9672	50.071	153.289	120.965	192.134	209.189	240.623	303.736	270.129
5.725	67.8511	50.073	153.542	120.968	192.756	209.198	241.082	303.742	270.635
5.741	67.6603	50.089	153.911	121.057	193.488	209.207	241.46	303.751	271.206
5.75	66.8584	50.099	154.284	121.058	194.112	209.226	241.915	303.763	271.756
5.76	66.6258	50.108	154.711	121.06	194.635	209.228	242.322	303.773	272.336
5.77	65.7552	50.118	155.042	121.061	195.2	209.246	242.724	303.783	272.847
5.78	65.309	50.129	155.268	121.129	196.241	209.255	243.18	303.8	273.403
5.79	64.9893	50.139	155.609	121.13	196.8	209.267	243.639	303.803	273.77
5.796	64.7362	50.153	156.043	121.132	197.226	209.277	244.114	303.815	274.351
5.807	64.3456	50.163	156.472	121.144	197.843	209.291	244.584	303.825	274.948
5.85	64.6895	50.174	156.512	121.208	198.4	209.295	245.104	303.842	275.494
5.851	64.3109	50.184	156.835	121.21	198.938	209.315	245.575	303.852	276.06
5.853	64.4211	50.198	157.186	121.222	199.43	209.359	246.053	303.866	276.622
5.854	64.05	50.207	157.656	121.232	199.991	209.36	246.493	303.879	277.196
5.868	63.5196	50.221	158.019	121.293	200.508	209.362	247.082	303.882	277.724
5.882	63.1968	50.229	158.238	121.294	202.079	209.363	247.701	303.896	278.309
5.909	62.8397	50.241	158.514	121.296	202.673	209.377	248.178	303.903	278.837
5.91	62.5	50.257	158.753	121.297	203.313	209.387	248.72	303.914	279.397
5.911	62.0988	50.265	159.066	121.298	203.99	209.399	249.338	303.923	279.971
5.933	61.7696	50.277	159.49	121.3	204.699	209.408	249.873	303.936	280.589
5.945	61.2486	50.284	159.631	121.313	205.313	209.423	250.454	303.943	281.174
5.953	60.868	50.294	159.916	121.321	205.809	209.431	250.93	303.959	281.719
5.962	60.522	50.327	160.167	121.4	206.38	209.441	251.412	303.97	282.299
5.995	60.1615	50.328	160.377	121.401	206.895	209.453	252.035	303.98	282.852
5.997	59.7695	50.334	160.313	121.402	207.994	209.463	252.464	303.99	283.404
6.002	59.8754	50.343	160.499	121.404	208.531	209.494	253.03	304.002	283.999
6.005	59.4406	50.352	160.628	121.405	209.148	209.497	253.584	304.01	284.586
6.014	59.0375	50.362	160.81	121.419	209.682	209.51	254.161	304.025	285.136
6.025	58.5437	50.374	160.908	121.43	210.243	209.515	254.708	304.035	285.755
6.036	58.0044	50.382	161.033	121.443	210.778	209.544	255.283	304.076	286.236
6.051	57.5838	50.394	161.199	121.452	211.3	209.546	255.864	304.077	286.792
6.057	57.1486	50.405	161.346	121.462	211.82	209.547	256.516	304.078	287.357
6.069	56.7669	50.418	161.476	121.474	212.439	209.565	257.143	304.08	287.808
6.078	56.4569	50.429	161.793	121.485	213.15	209.633	257.756	304.094	288.357
6.095	56.0214	50.438	161.904	121.497	213.667	209.634	258.344	304.102	288.936
6.106	55.6284	50.447	161.784	121.513	214.103	209.635	258.979	304.132	289.502
6.117	55.4638	50.454	161.873	121.519	214.588	209.637	259.733	304.133	290.028
6.135	55.0453	50.473	161.487	121.528	215.046	209.638	260.325	304.144	290.627
6.14	54.5855	50.482	161.664	121.539	215.386	209.64	260.893	304.156	291.366
6.148	54.2089	50.492	161.773	121.552	215.788	209.641	261.605	304.167	291.942
6.161	53.8546	50.503	161.955	121.559	216.27	209.651	262.219	304.175	292.6
6.17	53.8992	50.513	162.147	121.565	216.625	209.714	262.796	304.187	293.133
6.175	53.69	50.521	163.034	121.583	216.936	209.715	263.456	304.202	293.686
6.19	53.3059	50.538	163.268	121.595	217.51	209.717	264.082	304.21	294.21
6.202	52.9238	50.549	163.44	121.605	217.969	209.718	264.75	304.222	294.795
6.211	52.6955	50.558	163.52	121.619	218.334	209.72	265.426	304.232	295.327
6.221	53.0538	50.568	163.738	121.624	218.722	209.806	266.051	304.243	295.93
6.254	52.7148	50.579	163.958	121.639	218.953	209.808	266.722	304.253	296.399
6.265	52.3495	50.588	164.203	121.657	219.337	209.809	267.582	304.268	296.917
6.272	51.916	50.606	165.346	121.662	219.688	209.811	268.464	304.279	297.462
6.285	51.6758	50.647	165.753	121.671	220.021	209.892	269.047	304.288	297.961
6.299	51.47	50.648	165.996	121.679	219.224	209.894	269.643	304.299	298.38
6.305	51.2544	50.649	166.299	121.688	219.648	209.895	270.268	304.309	298.974
6.313	50.9835	50.65	166.499	121.704	220.04	209.906	270.869	304.319	299.345
6.317	50.7893	50.672	166.82	121.718	220.481	209.972	271.478	304.326	299.895
6.335	51.1778	50.673	167.113	121.728	220.819	209.973	272.079	304.344	300.234
6.342	50.7399	50.682	167.575	121.736	221.185	209.974	272.688	304.353	300.791
6.344	50.367	50.692	168.008	121.749	221.495	209.976	273.259	304.363	301.327
6.352	50.1708	50.704	168.363	121.763	221.829	209.99	273.779	304.373	301.879
6.364	49.8085	50.714	168.717	121.787	222.217	209.991	274.353	304.384	302.403
6.376	49.3896	50.727	168.836	121.793	222.462	210.073	274.914	304.394	302.915
6.417	49.0893	50.736	169.335	121.8	222.908	210.073	275.53	304.409	303.469
6.418	48.6928	50.745	169.818	121.811	223.284	210.075	276.054	304.42	303.968
6.42	48.3079	50.758	170.052	121.837	223.671	210.076	276.674	304.43	304.488
6.433	47.1523	50.768	170.31	121.849	224.029	210.077	277.287	304.441	305.128
6.445	46.7441	50.779	170.72	121.851	224.361	210.078	277.887	304.454	305.724
6.454	46.1314	50.793	171.464	121.86	224.652	210.081	278.462	304.468	306.205
6.467	45.642	50.801	171.73	121.872	224.395	210.084	279.054	304.476	306.679
6.474	45.3967	50.812	172.046	121.879	224.746	210.092	279.652	304.485	307.171
6.488	45.1844	50.822	172.42	121.895	224.971	210.101	280.183	304.516	307.775
6.495	44.7884	50.831	172.684	121.903	225.188	210.113	280.711	304.517	308.298
6.509	44.4222	50.839	172.96	121.913	225.545	210.124	281.334	304.522	308.841
6.519	44.2208	50.857	173.244	121.922	225.864	210.135	281.904	304.553	309.445
6.53	44.8436	50.868	173.547	121.933	226.206	210.145	282.493	304.554	309.987
6.545	44.2362	50.878	173.902	121.948	226.508	210.159	283.153	304.556	310.524
6.557	44.0811	50.888	174.222	121.958	226.783	210.166	283.672	304.577	311.016
6.567	43.8806	50.898	174.583	121.968	227.431	210.176	284.278	304.578	311.482
6.574	43.7472	50.904	174.781	121.978	227.761	210.192	284.854	304.58	311.97
6.584	43.6062	50.924	175.068	121.993	227.901	210.201	285.425	304.589	312.58
6.596	43.4483	50.934	175.285	121.999	228.425	210.212	285.983	304.607	313.117
6.605	43.3107	50.965	175.641	122.007	228.751	210.223	286.542	304.62	313.661
6.617	43.06	50.967	175.817	122.024	229.001	210.232	287.1	304.632	314.177
6.63	43.5211	50.967	176.471	122.034	230.664	210.242	287.619	304.641	314.736
6.641	43.2548	50.985	176.972	122.046	231.063	210.25	288.157	304.652	315.267
6.651	43.4901	50.99	177.527	122.056	231.594	210.266	288.711	304.662	315.73
6.661	43.3676	50.999	177.859	122.064	231.516	210.279	289.168	304.674	316.312
6.684	43.2742	51.009	178.198	122.081	231.977	210.288	289.728	304.688	316.809
6.732	43.0808	51.019	178.567	122.092	232.484	210.298	290.227	304.693	317.377
6.733	42.9611	51.053	178.925	122.122	232.777	210.307	290.766	304.703	317.976
6.735	42.7863	51.055	179.295	122.123	233.237	210.315	291.309	304.711	318.546
6.736	42.6076	51.057	179.655	122.124	233.697	210.334	291.78	304.731	319.084
6.738	42.3294	51.068	180.051	122.153	234.96	210.345	292.247	304.742	319.652
6.752	42.1026	51.082	180.454	122.154	235.487	210.353	292.803	304.75	320.24
6.763	41.8274	51.091	180.737	122.155	235.977	210.366	293.196	304.76	320.724
6.775	41.6396	51.105	181.137	122.168	236.357	210.374	293.727	304.77	321.188
6.784	41.5997	51.124	181.595	122.176	236.884	210.382	294.235	304.785	321.83
6.794	41.5798	51.133	181.918	122.187	237.4	210.398	294.716	304.796	322.348
6.804	41.3719	51.134	182.33	122.197	237.738	210.41	295.195	304.805	322.889
6.811	41.2205	51.143	182.624	122.211	238.22	210.425	295.683	304.815	323.456
6.833	40.9283	51.154	182.993	122.224	238.61	210.43	296.029	304.825	323.997
6.837	40.3605	51.163	183.241	122.232	239.425	210.462	296.489	304.836	324.505
6.848	40.0237	51.176	183.607	122.243	239.912	210.463	296.991	304.851	325.005
6.858	39.694	51.186	184.093	122.252	240.468	210.464	297.481	304.861	325.56
6.87	39.4285	51.198	184.413	122.258	240.915	210.486	297.998	304.87	326.059
6.876	39.1098	51.209	184.725	122.278	241.329	210.49	298.506	304.879	326.632
6.894	38.8073	51.242	185.047	122.287	241.845	210.509	299.038	304.892	327.181
6.904	38.5942	51.243	185.375	122.327	242.109	210.521	299.579	304.905	327.789
6.919	38.4556	51.279	185.819	122.329	242.548	210.53	300.117	304.918	328.36
6.926	38.2666	51.28	186.019	122.344	243.042	210.541	300.643	304.926	328.767
6.942	37.8696	51.285	186.18	122.355	243.568	210.552	301.236	304.937	329.356
6.951	37.7286	51.286	186.377	122.364	244.001	210.563	301.804	304.947	329.821
6.962	36.9152	51.291	186.854	122.374	244.429	210.574	302.282	304.963	330.332
6.97	36.6951	51.301	187.025	122.386	244.824	210.585	302.851	304.971	330.899
6.978	36.4931	51.332	187.185	122.392	245.338	210.597	303.387	304.983	331.433
7.014	36.2498	51.334	187.194	122.41	245.777	210.64	303.912	304.992	331.947
7.026	36.0033	51.344	187.371	122.418	246.133	210.642	304.391	305.003	332.486
7.031	35.7616	51.354	187.48	122.428	246.617	210.643	304.975	305.013	332.987
7.038	35.5359	51.363	187.657	122.439	247.103	210.658	305.791	305.025	333.444
7.047	35.4334	51.377	187.568	122.453	247.529	210.659	306.372	305.037	334.037
7.076	35.3843	51.395	187.64	122.464	247.874	210.674	306.88	305.047	334.571
7.078	35.2521	51.404	187.553	122.474	248.448	210.685	307.384	305.057	335.08
7.093	34.8157	51.414	187.78	122.491	248.804	210.7	307.901	305.072	335.617
7.13	34.6583	51.421	187.892	122.495	249.239	210.701	308.402	305.079	336.166
7.132	34.4632	51.433	187.871	122.508	249.606	210.718	308.935	305.089	336.714
7.15	34.2474	51.442	187.936	122.519	249.992	210.746	309.452	305.094	337.288
7.157	34.081	51.451	187.89	122.531	250.216	210.748	310.022	305.113	337.834
7.17	33.4003	51.46	187.792	122.539	250.619	210.749	310.577	305.125	338.272
7.178	33.1338	51.47	187.746	122.549	250.993	210.757	311.178	305.135	338.803
7.187	32.979	51.483	187.579	122.562	251.426	210.766	311.72	305.146	339.285
7.195	32.7067	51.497	187.521	122.571	251.197	210.785	312.259	305.159	339.807
7.212	32.4774	51.506	187.251	122.582	251.632	210.794	312.756	305.168	340.487
7.225	32.3362	51.515	187.265	122.597	252.02	210.805	313.317	305.18	341.055
7.233	32.2188	51.525	187.212	122.606	252.474	210.815	313.849	305.19	341.605
7.243	31.9045	51.536	187.104	122.619	252.803	210.846	314.363	305.199	342.223
7.255	31.8233	51.551	186.957	122.628	253.021	210.882	314.903	305.212	342.833
7.262	31.6656	51.561	186.822	122.638	253.356	210.883	315.46	305.22	343.439
7.281	31.6771	51.571	186.864	122.645	253.703	210.885	316.126	305.235	343.995
7.294	31.5682	51.581	186.732	122.662	253.956	210.886	316.532	305.246	344.583
7.295	31.2766	51.593	187.218	122.673	254.062	210.906	317.071	305.256	345.139
7.309	31.0936	51.603	187.002	122.685	254.416	210.907	317.582	305.266	345.496
7.32	30.9315	51.61	186.952	122.693	254.688	210.916	318.107	305.277	345.988
7.335	30.8263	51.627	186.803	122.706	254.958	210.926	318.612	305.284	346.425
7.344	29.4603	51.637	186.558	122.718	255.333	210.936	319.18	305.301	346.917
7.354	29.3701	51.647	186.601	122.73	255.839	210.946	319.762	305.311	347.383
7.365	29.2259	51.659	186.411	122.739	256.179	210.954	320.29	305.368	347.906
7.375	29.1125	51.673	186.274	122.749	256.26	210.962	320.824	305.369	348.431
7.385	29.0298	51.68	186.235	122.758	256.554	210.982	321.34	305.37	348.94
7.401	28.6851	51.693	186.069	122.768	256.935	210.992	321.866	305.371	349.391
7.41	28.5817	51.703	185.775	122.774	257.258	211.026	322.322	305.373	350.019
7.42	28.5486	51.713	184.736	122.794	257.582	211.027	322.861	305.386	350.551
7.431	28.3473	51.726	184.556	122.803	257.884	211.042	323.17	305.387	351.061
7.442	28.2697	51.737	184.318	122.822	258.148	211.047	323.698	305.398	351.627
7.457	28.1085	51.749	184.173	122.827	259.456	211.058	324.12	305.413	352.145
7.474	27.8239	51.759	183.988	122.842	259.88	211.069	324.634	305.426	352.633
7.482	27.6202	51.769	183.948	122.892	260.96	211.081	325.131	305.439	353.145
7.485	27.463	51.781	183.69	122.893	261.294	211.087	325.637	305.444	353.637
7.496	26.3467	51.793	183.499	122.903	261.712	211.104	326.157	305.453	354.372
7.509	26.2187	51.802	183.272	122.909	261.945	211.118	326.615	305.464	354.916
7.518	26.0155	51.814	183.002	122.917	262.252	211.124	327.136	305.473	355.476
7.531	25.9429	51.824	182.746	122.928	262.611	211.133	327.621	305.481	355.968
7.553	26.0685	51.835	182.464	122.968	262.865	211.148	328.172	305.501	356.57
7.565	26.1144	51.845	182.241	122.97	263.285	211.161	328.747	305.509	357.084
7.574	25.9074	51.856	181.809	122.971	263.549	211.169	329.303	305.52	357.606
7.581	25.8347	51.861	181.245	122.972	264.798	211.182	329.851	305.532	358.194
7.599	25.7128	51.87	180.869	122.974	265.066	211.188	330.356	305.543	358.754
7.608	25.5896	51.927	180.466	122.975	265.08	211.201	330.916	305.554	359.19
7.62	25.4103	51.928	180.231	122.983	265.327	211.211	331.394	305.564	359.659
7.629	25.3848	51.929	179.688	122.992	265.566	211.225	331.881	305.574	360.252
7.642	25.332	51.931	179.385	123.002	266.143	211.235	332.356	305.618	360.809
7.654	25.1391	51.932	179.019	123.015	266.356	211.245	332.877	305.619	361.346
7.669	24.7274	51.946	178.658	123.025	267.166	211.256	333.421	305.622	361.887
7.674	24.6336	51.958	178.355	123.03	267.525	211.269	333.987	305.633	362.426
7.685	24.4016	51.968	178.042	123.048	267.757	211.276	334.601	305.653	362.992
7.695	24.2344	51.978	177.669	123.061	267.889	211.29	335.094	305.654	363.457
7.707	23.9409	51.99	177.346	123.077	268.175	211.3	335.557	305.661	363.98
7.719	24.1969	51.996	177.028	123.09	268.475	211.311	336.007	305.667	364.51
7.731	24.151	52.013	176.663	123.101	268.747	211.32	336.529	305.705	365.077
7.741	24.0885	52.023	176.256	123.11	268.921	211.332	337.034	305.705	365.782
7.751	23.8742	52.033	176.207	123.115	269.222	211.346	337.538	305.706	366.423
7.786	23.8573	52.064	176.173	123.124	269.576	211.356	338.002	305.716	366.977
7.797	23.742	52.066	175.95	123.133	269.594	211.368	338.571	305.749	367.491
7.805	23.5681	52.079	175.608	123.147	269.831	211.379	339.057	305.751	368.072
7.809	23.4622	52.089	175.473	123.154	270.117	211.393	339.592	305.752	368.658
7.817	22.9823	52.098	174.858	123.161	270.366	211.397	340.053	305.763	369.194
7.827	22.9233	52.108	174.178	123.18	270.599	211.404	340.554	305.774	369.756
7.859	22.6263	52.124	173.884	123.192	270.832	211.422	341.06	305.782	370.377
7.862	22.3809	52.135	173.571	123.206	271.69	211.431	341.563	305.823	370.974
7.863	22.111	52.146	173.339	123.213	272.008	211.441	342.049	305.824	371.592
7.876	21.6649	52.155	173.016	123.224	272.175	211.453	342.467	305.825	372.157
7.885	21.6613	52.169	172.723	123.236	272.657	211.463	342.948	305.827	372.706
7.918	21.5018	52.188	172.478	123.262	272.954	211.469	343.476	305.839	373.262
7.921	21.3513	52.2	172.319	123.289	273.328	211.49	343.941	305.849	373.829
7.952	20.5725	52.21	172.004	123.292	273.666	211.499	344.483	305.862	374.351
7.953	20.144	52.213	171.702	123.321	274.017	211.508	344.99	305.888	374.88
7.954	19.9214	52.222	171.381	123.322	274.382	211.519	345.564	305.898	375.437
7.971	19.6751	52.232	171.039	123.323	274.677	211.532	346.048	305.91	376.016
7.972	19.201	52.243	169.692	123.332	275.168	211.545	346.56	305.921	376.554
7.973	18.8804	52.25	169.474	123.341	275.486	211.555	347.205	305.938	377.099
7.993	18.7695	52.267	169.202	123.35	276.823	211.565	347.782	305.966	377.641
8.004	18.4725	52.275	168.974	123.366	277.024	211.575	348.294	305.969	378.148
8.022	18.2545	52.291	168.708	123.375	277.395	211.584	348.813	305.97	378.673
8.029	17.9299	52.298	168.557	123.387	277.697	211.597	349.37	305.971	379.237
8.044	17.599	52.309	168.372	123.397	278.047	211.611	349.849	305.984	379.784
8.045	17.2734	52.32	168.105	123.412	278.299	211.621	350.353	305.99	380.297
8.06	17.0578	52.331	167.853	123.424	278.537	211.629	350.866	306.006	380.863
8.071	16.9474	52.343	167.594	123.432	278.389	211.639	351.461	306.015	381.363
8.08	16.8798	52.353	167.224	123.442	278.731	211.651	351.971	306.027	381.917
8.09	16.6105	52.362	166.906	123.453	279.367	211.66	352.468	306.037	382.399
8.104	16.4447	52.372	166.434	123.463	279.753	211.675	353.017	306.051	382.93
8.114	16.1865	52.378	166.233	123.475	280.145	211.685	353.559	306.061	383.624
8.126	15.9836	52.398	165.924	123.488	280.526	211.696	354.03	306.077	384.115
8.135	15.9584	52.408	165.614	123.497	280.991	211.715	354.554	306.106	384.667
8.15	15.7389	52.418	165.331	123.507	281.407	211.726	355.136	306.107	385.188
8.159	15.3498	52.447	165.047	123.541	281.656	211.745	355.647	306.109	385.691
8.171	15.1589	52.448	164.701	123.544	282.09	211.755	356.203	306.115	386.263
8.181	14.9824	52.479	164.418	123.554	282.472	211.767	356.793	306.127	386.816
8.19	14.7982	52.48	164.073	123.565	283.005	211.777	357.417	306.142	387.395
8.2	14.5909	52.481	163.782	123.595	283.36	211.794	357.943	306.143	387.931
8.21	14.4087	52.483	163.549	123.619	283.725	211.804	358.207	306.158	388.591
8.219	14.0634	52.511	163.468	123.62	284.113	211.815	358.637	306.168	389.107
8.237	13.8753	52.529	163.197	123.623	284.503	211.823	359.087	306.202	389.662
8.246	13.5448	52.53	162.881	123.632	284.587	211.832	359.691	306.203	390.149
8.257	13.447	52.538	162.802	123.642	285.552	211.84	360.247	306.204	390.71
8.267	13.1609	52.548	162.33	123.652	285.865	211.843	360.816	306.215	391.282
8.279	12.9212	52.562	161.981	123.666	286.134	211.855	361.295	306.224	391.812
8.282	12.7317	52.568	161.598	123.668	286.477	211.871	361.784	306.234	392.353
8.301	12.5107	52.586	161.294	123.686	286.696	211.875	362.289	306.264	392.895
8.312	12.2587	52.594	160.943	123.695	286.89	211.919	362.776	306.266	393.57
8.322	12.0575	52.604	160.529	123.705	287.06	211.921	363.232	306.267	394.138
8.334	11.6727	52.615	160.197	123.717	287.154	211.938	363.735	306.282	394.756
8.343	11.6209	52.632	159.797	123.727	287.952	211.95	364.252	306.29	395.271
8.353	11.1744	52.643	159.623	123.733	287.74	211.966	364.837	306.303	395.846
8.369	11.0672	52.652	159.164	123.752	287.974	211.975	365.314	306.322	396.417
8.421	10.8448	52.661	158.74	123.762	288.135	211.984	365.849	306.355	397.025
8.422	11.2698	52.671	158.341	123.772	288.179	211.992	366.378	306.357	397.55
8.424	11.0299	52.684	158.058	123.782	288.392	212	366.921	306.367	398.057
8.426	10.9139	52.693	157.838	123.794	288.558	212.016	367.442	306.372	398.509
8.438	10.6143	52.706	157.556	123.809	288.715	212.022	367.846	306.38	399.036
8.467	10.2795	52.716	157.134	123.817	288.932	212.028	368.356	306.391	399.551
8.473	9.60793	52.726	156.744	123.832	289.344	212.035	368.866	306.402	400.111
8.48	9.41855	52.737	156.403	123.838	289.728	212.042	369.325	306.406	400.682
8.492	9.36477	52.746	155.965	123.849	289.94	212.051	369.937	306.413	401.281
8.504	9.03697	52.757	155.582	123.862	290.108	212.063	370.413	306.422	401.795
8.507	9.85693	52.763	155.395	123.874	290.206	212.076	370.902	306.431	402.344
8.522	9.66972	52.784	154.703	123.883	290.183	212.086	371.426	306.44	402.931
8.53	9.5201	52.795	154.226	123.892	290.281	212.119	371.962	306.456	403.489
8.543	9.50442	52.804	153.578	123.903	290.606	212.12	372.472	306.467	404.019
8.56	9.44499	52.814	153.132	123.915	290.689	212.122	372.986	306.478	404.563
8.571	9.26214	52.824	152.595	123.927	290.717	212.157	372.706	306.487	405.106
8.585	9.27857	52.837	152.24	123.942	290.808	212.16	373.815	306.5	405.594
8.597	8.99882	52.848	152.672	123.948	290.836	212.161	374.424	306.514	406.084
8.602	9.5905	52.859	152.342	123.958	291.032	212.178	374.705	306.523	406.664
8.609	9.2312	52.868	151.995	123.972	291.071	212.191	375.389	306.535	407.157
8.621	9.08423	52.878	151.616	123.98	291.183	212.22	376.013	306.543	407.68
8.633	8.8953	52.888	151.194	124.008	291.141	212.221	376.648	306.553	408.234
8.641	8.63268	52.904	150.789	124.013	290.322	212.223	377.269	306.566	408.805
8.652	8.56401	52.92	150.464	124.014	290.158	212.241	377.906	306.577	409.4
8.661	8.43375	52.922	150.085	124.026	290.028	212.246	378.588	306.589	409.934
8.671	8.39115	52.936	149.749	124.04	289.933	212.257	379.278	306.599	410.448
8.692	8.22644	52.948	149.377	124.05	289.754	212.269	379.923	306.636	410.982
8.706	8.13888	52.953	148.97	124.069	289.784	212.279	380.574	306.637	411.565
8.716	7.59152	52.971	147.997	124.082	289.585	212.295	381.214	306.638	412.02
8.725	7.13002	52.979	147.579	124.091	289.332	212.302	381.857	306.64	412.577
8.732	6.79377	52.991	147.156	124.101	289.05	212.313	382.467	306.655	413.132
8.745	6.45697	53.002	146.763	124.111	287.74	212.325	383.106	306.664	413.583
8.755	6.24543	53.03	146.454	124.118	287.277	212.334	383.754	306.673	414.155
8.763	5.99716	53.032	146.143	124.137	287.081	212.343	384.404	306.684	414.698
8.775	5.54534	53.033	145.764	124.147	286.689	212.353	385.137	306.69	415.236
8.785	5.16385	53.05	145.544	124.157	286.335	212.365	385.764	306.711	415.763
8.797	4.99229	53.058	145.277	124.172	286.035	212.38	386.403	306.719	416.319
8.812	4.65973	53.066	145.001	124.182	285.716	212.39	387.02	306.73	416.903
8.824	4.37866	53.08	144.658	124.192	284.825	212.401	387.635	306.74	417.502
8.834	4.03864	53.093	144.317	124.202	284.395	212.41	388.23	306.751	418.108
8.845	3.76916	53.102	143.959	124.213	283.949	212.423	388.705	306.758	418.656
8.855	3.61388	53.111	143.647	124.224	282.914	212.426	389.319	306.775	419.205
8.867	3.63008	53.121	143.31	124.233	282.503	212.446	389.98	306.786	419.777
8.884	3.47023	53.133	142.992	124.243	282.069	212.455	390.538	306.795	420.365
8.888	3.08919	53.143	142.726	124.261	281.707	212.466	391.044	306.806	420.957
8.895	2.72138	53.158	142.713	124.268	281.309	212.476	391.572	306.819	421.508
8.904	2.5	53.168	142.031	124.277	280.875	212.489	392.041	306.834	422.03
8.919	2.06471	53.196	141.635	124.287	280.472	212.502	392.562	306.841	422.609
8.928	1.75675	53.198	141.277	124.299	280.073	212.512	393.013	306.88	423.278
8.932	1.17925	53.224	140.902	124.317	279.63	212.521	393.486	306.882	423.839
8.95	0.50801	53.227	140.479	124.325	278.158	212.532	393.856	306.885	424.324
8.96	0.33662	53.233	140.089	124.334	277.835	212.544	394.294	306.925	424.884
8.98	0.17869	53.269	140.817	124.343	277.555	212.556	394.681	306.927	425.533
8.993	-0.21957	53.273	140.395	124.354	277.281	212.566	395.096	306.928	426.112
8.996	-0.3237	53.289	139.917	124.366	276.969	212.577	395.493	306.929	426.672
9.006	-0.47727	53.303	139.403	124.373	276.643	212.587	395.826	306.942	427.136
9.016	-0.26099	53.309	139.03	124.388	276.464	212.597	396.285	306.951	427.662
9.028	-0.50912	53.32	138.687	124.4	276.097	212.621	396.639	306.962	428.215
9.037	-0.69059	53.333	138.252	124.41	275.844	212.622	396.937	306.972	428.753
9.046	-0.88293	53.336	137.675	124.421	275.125	212.633	397.371	306.983	429.273
9.054	-0.86735	53.356	137.184	124.435	274.934	212.642	397.591	306.993	429.836
9.074	-0.6609	53.366	136.749	124.436	274.763	212.653	397.924	307.004	430.324
9.11	-0.59726	53.375	136.332	124.476	274.522	212.672	398.159	307.039	430.869
9.111	-0.52782	53.386	135.849	124.478	274.349	212.685	398.37	307.04	431.387
9.113	-0.3032	53.397	136.424	124.479	273.99	212.687	398.548	307.042	431.931
9.138	-1.51744	53.41	135.534	124.513	273.762	212.699	398.593	307.05	432.514
9.14	-0.97092	53.424	135.24	124.514	272.533	212.709	398.659	307.062	433.031
9.165	-0.89386	53.435	134.969	124.52	272.294	212.72	398.725	307.072	433.601
9.167	-0.72782	53.446	134.706	124.532	271.862	212.727	398.884	307.076	434.204
9.168	-0.56763	53.454	134.405	124.551	271.613	212.741	398.992	307.094	434.758
9.179	-0.26346	53.468	134.122	124.553	271.315	212.746	398.996	307.103	435.327
9.189	-0.02694	53.491	133.821	124.563	271.044	212.763	398.986	307.113	435.895
9.203	0.14679	53.506	133.491	124.576	270.733	212.776	398.966	307.146	436.461
9.214	0.38282	53.511	133.159	124.587	270.955	212.786	398.859	307.153	437.061
9.225	0.48752	53.522	132.885	124.596	270.716	212.797	398.797	307.163	437.595
9.234	0.23763	53.528	132.6	124.606	270.371	212.806	398.749	307.173	438.231
9.246	0.45083	53.533	132.317	124.617	270.095	212.82	398.619	307.18	438.781
9.259	0.56	53.553	131.959	124.627	269.935	212.831	398.486	307.191	439.356
9.268	1.01116	53.554	131.615	124.644	269.711	212.84	398.326	307.202	439.944
9.279	1.13469	53.564	131.379	124.653	269.402	212.85	398.127	307.216	440.475
9.289	1.36198	53.574	131.041	124.671	268.885	212.864	397.922	307.227	441.086
9.299	1.83474	53.585	130.792	124.674	268.79	212.89	397.695	307.236	441.645
9.315	2.06351	53.595	130.31	124.683	268.509	212.892	397.425	307.246	442.178
9.327	1.98012	53.609	129.915	124.693	268.274	212.899	397.135	307.261	442.743
9.335	2.09153	53.622	129.662	124.704	267.948	212.91	396.814	307.271	443.264
9.345	2.44589	53.632	129.395	124.718	267.673	212.917	396.475	307.28	443.874
9.355	2.8306	53.643	129.016	124.727	266.696	212.926	396.183	307.291	444.399
9.369	3.3116	53.67	128.735	124.737	266.517	212.936	395.843	307.301	444.949
9.379	3.54896	53.701	127.68	124.748	266.346	212.956	395.354	307.316	445.49
9.39	3.92205	53.703	127.342	124.759	265.979	212.962	394.83	307.321	446.102
9.401	4.35004	53.704	126.911	124.774	265.077	212.972	394.333	307.335	446.598
9.411	4.77431	53.705	126.719	124.792	264.738	212.982	393.842	307.347	447.125
9.423	4.98728	53.706	126.409	124.793	264.436	212.996	393.383	307.357	447.635
9.454	5.49087	53.733	126.171	124.804	264.051	213.008	392.894	307.367	448.247
9.455	5.90504	53.745	125.895	124.819	263.744	213.021	392.654	307.379	448.787
9.467	6.40778	53.756	125.67	124.826	264.087	213.028	392.132	307.393	449.337
9.481	6.93623	53.806	125.437	124.839	263.769	213.038	391.573	307.395	449.879
9.489	7.56048	53.806	125.232	124.85	263.427	213.048	391.01	307.412	450.446
9.501	7.96702	53.808	124.843	124.886	262.917	213.061	390.456	307.423	451.028
9.512	8.74232	53.81	124.66	124.887	262.887	213.069	389.832	307.435	451.578
9.521	9.16582	53.811	124.571	124.888	262.516	213.084	389.231	307.446	452.018
9.534	9.74471	53.818	124.476	124.889	262.174	213.093	388.6	307.456	452.502
9.543	9.62559	53.827	124.224	124.905	261.986	213.104	387.869	307.462	453.121
9.554	10.0833	53.836	123.867	124.916	261.644	213.116	387.298	307.478	453.686
9.568	10.5494	53.854	123.448	124.927	261.353	213.126	386.703	307.489	454.276
9.58	10.9441	53.861	123.076	124.937	261.039	213.132	386.053	307.499	454.859
9.589	11.3077	53.872	122.712	124.952	260.712	213.149	385.414	307.511	455.455
9.598	12.2156	53.903	122.216	124.963	260.206	213.16	384.746	307.521	455.969
9.607	12.6969	53.904	122.024	124.97	259.673	213.201	384.156	307.532	456.546
9.621	13.0539	53.906	121.694	124.983	259.313	213.233	383.431	307.57	457.04
9.627	13.8805	53.915	121.327	124.992	258.899	213.234	382.805	307.571	457.591
9.645	14.3417	53.928	120.848	125.003	258.556	213.235	382.198	307.573	458.164
9.689	14.7491	53.937	120.543	125.015	258.172	213.237	381.498	307.574	458.731
9.691	14.4599	53.946	120.27	125.027	257.778	213.27	380.841	307.592	459.285
9.693	14.8187	53.958	120.178	125.039	257.338	213.271	380.226	307.599	459.842
9.709	15.1368	53.967	119.913	125.048	256.95	213.273	379.544	307.611	460.388
9.723	15.5932	53.981	119.637	125.058	256.555	213.282	379.786	307.62	461.042
9.732	15.8366	53.993	119.309	125.067	256.116	213.291	378.78	307.632	461.708
9.741	16.3247	54.003	118.995	125.068	255.706	213.3	378.144	307.642	462.291
9.754	16.3917	54.012	118.656	125.082	255.13	213.312	377.838	307.652	462.805
9.759	16.6937	54.024	118.285	125.103	254.667	213.322	377.215	307.668	463.417
9.776	16.9548	54.037	117.937	125.113	254.035	213.338	376.695	307.677	464.013
9.786	16.84	54.045	117.656	125.123	253.611	213.347	376.216	307.69	464.595
9.797	17.2268	54.059	117.342	125.157	253.125	213.357	375.671	307.697	465.133
9.822	17.3558	54.071	116.978	125.159	252.763	213.369	375.123	307.707	465.647
9.823	17.6517	54.079	116.7	125.16	252.254	213.378	374.521	307.721	466.183
9.835	17.9323	54.091	116.368	125.171	251.782	213.391	373.981	307.736	466.747
9.844	18.6518	54.107	116.013	125.18	251.297	213.403	373.459	307.743	467.299
9.854	18.7159	54.116	115.681	125.197	250.558	213.414	372.927	307.752	467.865
9.863	18.8705	54.124	116.151	125.205	250.065	213.424	372.408	307.761	468.448
9.874	18.9733	54.134	116.22	125.212	249.597	213.434	371.874	307.775	469.025
9.887	19.1342	54.147	115.898	125.232	249.188	213.443	371.331	307.783	469.604
9.899	19.2355	54.157	115.649	125.237	248.686	213.451	370.794	307.797	470.247
9.906	19.2434	54.169	115.347	125.248	248.164	213.467	370.305	307.807	470.866
9.918	19.2194	54.181	115.011	125.256	247.543	213.478	369.705	307.817	471.496
9.929	19.4058	54.189	114.688	125.27	247.033	213.488	369.121	307.83	472.023
9.941	18.5542	54.201	114.457	125.281	246.461	213.498	368.615	307.839	472.627
9.949	18.6702	54.211	114.08	125.29	245.898	213.513	368.104	307.846	473.259
9.962	18.8388	54.221	113.714	125.302	245.309	213.521	367.588	307.929	473.85
9.973	18.966	54.232	113.457	125.312	243.623	213.534	367.033	307.93	474.427
9.985	19.1456	54.246	113.191	125.33	243.174	213.544	366.523	307.932	474.989
9.994	19.3941	54.258	112.838	125.341	242.67	213.554	366.079	307.933	475.59
10.004	19.4834	54.268	112.598	125.36	242.946	213.568	365.55	307.943	476.244
10.01	19.4299	54.278	112.25	125.372	242.479	213.602	364.953	307.951	476.872
10.03	19.2404	54.288	111.913	125.382	242.071	213.603	364.437	307.962	477.444
10.042	18.6468	54.298	111.564	125.397	241.604	213.605	363.947	307.994	478.014
10.051	18.7941	54.313	110.935	125.431	241.052	213.611	363.393	307.996	478.53
10.061	19.0004	54.322	110.619	125.432	240.559	213.621	362.935	307.999	479.127
10.073	19.2237	54.332	110.334	125.434	240.064	213.632	362.422	308.006	479.701
10.086	19.4027	54.343	109.988	125.435	239.643	213.645	361.949	308.017	480.208
10.095	19.9458	54.353	109.784	125.438	239.199	213.654	361.487	308.026	480.818
10.105	20.6088	54.359	109.437	125.449	239.82	213.665	360.996	308.042	481.6
10.115	21.028	54.378	109.15	125.45	239.465	213.677	360.633	308.051	480.678
10.126	21.445	54.387	107.944	125.467	239.042	213.686	360.151	308.064	481.084
10.136	21.2254	54.398	107.517	125.478	238.633	213.701	359.672	308.073	481.868
10.141	21.465	54.408	107.13	125.516	238.139	213.708	359.119	308.083	482.646
10.163	21.7319	54.419	106.676	125.517	237.771	213.72	358.645	308.093	483.442
10.172	21.9542	54.427	106.191	125.519	237.423	213.731	358.163	308.1	484.174
10.183	22.1074	54.443	105.675	125.52	237.142	213.744	357.667	308.11	484.933
10.192	22.3468	54.487	105.184	125.545	236.779	213.75	357.196	308.149	485.695
10.205	22.6774	54.489	104.704	125.547	236.852	213.763	356.619	308.15	486.525
10.216	22.8454	54.492	104.206	125.567	236.456	213.768	356.135	308.151	487.242
10.227	23.5389	54.512	103.727	125.572	235.999	213.787	355.596	308.187	488.015
10.238	22.9502	54.513	103.242	125.578	235.62	213.798	355.084	308.189	488.782
10.246	23.1307	54.521	102.941	125.591	235.255	213.808	354.584	308.192	489.662
10.257	23.2323	54.529	102.78	125.594	235.228	213.824	353.85	308.205	490.391
10.27	24.5496	54.543	103.109	125.611	234.807	213.828	353.461	308.213	491.116
10.284	24.2542	54.553	102.715	125.627	234.431	213.833	352.973	308.224	491.87
10.291	24.5179	54.564	102.289	125.637	233.971	213.852	352.551	308.23	492.594
10.324	24.6652	54.574	101.816	125.649	233.652	213.865	352.031	308.25	493.277
10.325	24.883	54.586	101.379	125.658	233.215	213.874	351.48	308.262	493.957
10.326	25.7785	54.597	100.824	125.67	232.811	213.886	350.992	308.27	494.602
10.357	25.5788	54.606	100.32	125.681	232.361	213.898	350.528	308.28	495.245
10.358	25.6894	54.619	99.8756	125.686	231.927	213.9	350.166	308.292	495.9
10.378	25.5254	54.629	99.4723	125.696	231.5	213.92	349.806	308.307	496.534
10.379	25.7717	54.64	99.0852	125.706	231.087	213.928	349.362	308.316	497.175
10.393	26.4894	54.651	98.6627	125.72	230.657	213.94	348.81	308.325	497.774
10.406	26.6982	54.678	98.2757	125.733	230.265	213.95	348.3	308.337	498.355
10.411	27.0155	54.68	97.5191	125.742	229.704	213.964	347.785	308.345	498.878
10.424	27.1555	54.709	97.1304	125.773	229.236	213.975	347.281	308.363	499.379
10.436	27.5694	54.71	96.6237	125.774	228.702	213.984	346.765	308.386	499.901
10.446	27.7603	54.734	96.22	125.786	228.454	213.996	346.288	308.395	500.409
10.456	27.9405	54.735	95.6624	125.801	228.003	214.005	345.83	308.405	500.916
10.468	28.0953	54.737	95.2872	125.817	227.563	214.018	345.36	308.415	501.355
10.479	28.6419	54.752	95.0836	125.821	227.122	214.026	344.843	308.442	501.793
10.491	29.0967	54.764	94.7623	125.831	226.622	214.04	344.276	308.452	502.275
10.5	29.3071	54.773	94.3872	125.833	226.361	214.05	343.745	308.469	502.659
10.514	29.4566	54.784	94.0245	125.849	226.657	214.061	343.154	308.47	503.064
10.519	29.5464	54.795	93.6547	125.863	226.212	214.072	342.617	308.482	503.488
10.528	29.844	54.806	94.1008	125.873	225.723	214.081	342.215	308.484	503.853
10.547	30.014	54.81	93.7946	125.876	225.432	214.094	341.753	308.493	504.187
10.555	30.1182	54.828	93.4563	125.886	225.039	214.106	341.322	308.507	504.52
10.565	30.368	54.838	93.1672	125.896	224.662	214.12	340.859	308.513	504.782
10.576	30.8031	54.848	93.174	125.906	224.268	214.13	340.36	308.518	505.13
10.588	30.9355	54.859	92.894	125.911	223.867	214.137	339.824	308.526	505.329
10.601	31.207	54.872	92.7921	125.928	223.475	214.147	339.038	308.535	505.584
10.613	31.4292	54.888	92.4685	125.94	222.365	214.155	338.439	308.546	505.693
10.62	31.9361	54.897	92.2333	125.952	221.822	214.171	337.929	308.559	505.89
10.632	32.3061	54.906	91.9412	125.961	221.332	214.182	337.371	308.573	506.005
10.642	32.4677	54.915	91.9197	125.971	220.928	214.192	336.823	308.584	506.094
10.651	32.1304	54.925	91.6618	125.984	220.461	214.203	336.338	308.616	506.152
10.669	32.3362	54.938	91.2885	125.997	219.941	214.215	335.836	308.617	506.35
10.676	32.4362	54.953	90.769	126.005	219.419	214.226	335.476	308.624	506.469
10.686	32.7722	54.96	90.492	126.015	218.989	214.244	335.069	308.636	506.435
10.696	32.9738	54.97	90.2796	126.026	218.308	214.26	334.467	308.636	506.503
10.708	33.2002	54.981	89.9469	126.036	217.83	214.272	333.897	308.652	506.497
10.714	33.5838	54.992	89.6486	126.05	217.341	214.283	333.337	308.659	506.491
10.733	33.7236	55.003	89.4336	126.061	216.865	214.293	332.788	308.666	506.388
10.742	33.8708	55.015	89.3284	126.07	216.565	214.315	332.24	308.679	506.279
10.78	33.3865	55.026	88.9843	126.08	216.024	214.328	331.68	308.691	506.1
10.781	33.5839	55.036	88.7534	126.091	215.599	214.337	331.132	308.706	505.939
10.791	33.469	55.046	88.5943	126.102	215.195	214.348	330.559	308.715	505.781
10.801	33.3855	55.062	88.3575	126.117	214.765	214.352	330.033	308.725	505.574
10.811	33.6124	55.081	88.1404	126.126	214.088	214.371	329.516	308.735	505.264
10.812	34.4006	55.094	87.8337	126.156	213.69	214.372	328.988	308.744	505.027
10.822	35.4611	55.104	87.553	126.158	213.293	214.382	328.442	308.758	504.738
10.833	35.7723	55.114	87.2306	126.183	212.866	214.391	327.839	308.772	504.437
10.844	35.9289	55.123	86.955	126.184	212.437	214.399	327.409	308.777	503.983
10.856	36.6663	55.13	86.5603	126.195	212.048	214.415	326.864	308.786	503.547
10.869	36.7227	55.148	86.2717	126.206	211.648	214.493	326.36	308.795	503.199
10.88	36.3415	55.16	86.1432	126.213	211.232	214.495	325.851	308.805	502.74
10.892	36.3943	55.169	86.0245	126.227	210.842	214.496	325.344	308.832	502.31
10.919	36.5107	55.18	85.7546	126.24	210.532	214.497	324.813	308.832	501.8
10.924	36.9656	55.193	85.4247	126.247	210.085	214.498	324.173	308.844	501.322
10.981	37.4979	55.196	85.1968	126.258	209.707	214.499	323.595	308.856	500.854
10.982	37.5211	55.217	85.1043	126.268	208.904	214.511	323.124	308.869	500.361
10.984	37.6974	55.225	84.7711	126.281	208.458	214.54	322.623	308.888	499.82
10.985	37.7176	55.234	84.5116	126.291	208.104	214.543	322.105	308.89	499.28
10.986	37.2143	55.245	84.2833	126.296	207.729	214.545	321.62	308.898	498.668
10.987	37.02	55.277	83.9915	126.313	207.324	214.547	321.105	308.907	498.137
11	37.0316	55.277	83.5598	126.323	206.891	214.578	320.601	308.918	497.523
11.006	37.0014	55.282	82.9234	126.335	206.426	214.578	320.065	308.932	496.997
11.019	36.6393	55.292	82.6125	126.344	205.783	214.58	319.58	308.942	496.383
11.049	36.4368	55.3	82.2984	126.359	205.346	214.593	319.094	308.952	495.772
11.05	36.4025	55.311	81.9604	126.368	204.582	214.603	318.506	308.962	495.072
11.056	36.5034	55.321	81.7776	126.379	204.265	214.61	317.996	308.974	494.339
11.063	36.5269	55.338	81.4688	126.392	203.868	214.623	317.497	308.983	493.732
11.074	37.6749	55.345	81.3685	126.402	203.48	214.636	316.993	308.993	492.892
11.083	37.657	55.356	80.9904	126.409	203.019	214.644	316.482	309.01	492.222
11.094	37.7957	55.366	80.6381	126.42	202.589	214.653	315.995	309.018	491.482
11.1	36.9315	55.377	80.2113	126.435	203.388	214.667	315.502	309.031	490.677
11.117	36.4737	55.38	79.7838	126.447	202.989	214.683	314.978	309.04	489.982
11.133	36.7466	55.394	79.5023	126.456	202.69	214.692	314.45	309.051	489.237
11.135	37.0258	55.411	79.009	126.466	201.706	214.705	313.893	309.064	488.438
11.162	37.292	55.423	79.0113	126.475	201.491	214.739	313.414	309.082	487.646
11.163	37.7299	55.433	78.689	126.483	201.265	214.741	312.906	309.083	486.898
11.173	38.7756	55.446	78.3244	126.502	201.016	214.755	312.405	309.095	486.192
11.185	39.1525	55.453	77.9585	126.512	200.93	214.766	311.939	309.105	485.491
11.194	39.524	55.468	77.5261	126.522	200.711	214.769	311.417	309.114	484.687
11.205	38.9315	55.478	77.0665	126.533	200.534	214.778	310.951	309.125	483.961
11.216	39.2907	55.486	76.711	126.543	200.231	214.785	310.4	309.14	483.228
11.227	39.7402	55.5	76.3232	126.558	199.983	214.798	309.906	309.152	482.444
11.239	40.2333	55.509	75.9454	126.568	199.758	214.811	309.463	309.16	481.537
11.25	40.6531	55.515	75.5322	126.582	199.54	214.82	308.874	309.198	482.373
11.263	40.8677	55.533	75.1969	126.587	199.283	214.83	308.341	309.218	482.051
11.292	41.7347	55.544	74.8388	126.597	199.129	214.842	307.79	309.219	481.416
11.294	42.1308	55.554	74.4808	126.61	198.941	214.85	307.303	309.228	480.753
11.295	42.4847	55.564	74.1825	126.637	198.702	214.871	306.781	309.239	480.113
11.306	42.4327	55.591	73.9176	126.643	198.377	214.876	306.245	309.252	479.494
11.317	42.9172	55.592	73.5434	126.644	198.04	214.886	305.728	309.259	478.894
11.326	43.4997	55.599	73.1066	126.655	197.742	214.896	305.189	309.271	478.312
11.336	43.8096	55.61	72.8698	126.663	197.538	214.912	304.71	309.282	477.654
11.345	44.2401	55.621	72.5699	126.676	197.247	214.918	304.221	309.292	477.098
11.376	43.9354	55.633	72.2193	126.683	196.939	214.924	303.694	309.302	476.537
11.383	45.116	55.643	71.8862	126.7	196.468	214.942	303.338	309.317	475.941
11.39	45.5736	55.664	71.4743	126.723	196.167	214.952	302.804	309.322	475.218
11.395	46.0301	55.674	70.8386	126.725	195.468	214.973	302.517	309.337	474.655
11.404	46.7051	55.676	70.2442	126.763	195.146	214.992	301.931	309.347	474.154
11.416	47.1546	55.687	69.8452	126.765	194.857	214.996	301.438	309.361	473.516
11.423	47.6836	55.697	69.384	126.766	194.583	215.009	300.919	309.368	472.914
11.438	48.118	55.708	68.9499	126.785	194.195	215.019	300.378	309.396	472.299
11.447	48.593	55.72	68.5523	126.797	193.5	215.03	299.893	309.398	471.68
11.458	48.3233	55.731	68.1834	126.832	193.195	215.045	299.428	309.429	471.073
11.469	49.0425	55.769	67.8342	126.834	192.911	215.051	298.923	309.431	470.463
11.478	49.6037	55.771	67.5105	126.835	192.647	215.062	298.311	309.432	469.904
11.486	49.7711	55.773	67.127	126.842	192.353	215.073	297.649	309.446	469.289
11.509	50.6276	55.787	66.7242	126.853	192.028	215.082	297.064	309.459	468.676
11.513	50.9827	55.798	66.4192	126.862	191.723	215.1	296.552	309.468	468.055
11.524	51.4818	55.806	66.2085	126.869	191.356	215.104	296.223	309.48	467.461
11.534	51.9434	55.819	66.1472	126.886	191.023	215.118	295.668	309.489	466.885
11.545	52.3148	55.831	65.7916	126.898	190.656	215.129	295.146	309.5	466.3
11.558	52.4668	55.835	65.4647	126.908	190.397	215.139	294.667	309.506	465.768
11.567	52.776	55.851	65.1145	126.917	190.06	215.151	294.13	309.525	465.191
11.601	53.0634	55.863	64.8568	126.927	189.733	215.161	293.593	309.535	464.593
11.603	53.9324	55.874	64.7156	126.94	189.27	215.172	293.029	309.545	464.058
11.633	54.4497	55.884	64.3772	126.956	188.874	215.179	292.522	309.556	463.559
11.635	54.62	55.915	64.065	126.958	188.549	215.195	292.006	309.567	462.974
11.636	54.8669	55.917	63.7261	126.971	187.967	215.209	291.578	309.574	462.414
11.655	55.1268	55.919	63.2616	126.984	187.509	215.221	291.052	309.596	461.867
11.657	55.4833	55.932	62.9566	126.992	187.131	215.227	290.513	309.597	461.277
11.665	55.6118	55.939	62.7019	127.009	186.692	215.258	289.96	309.613	460.763
11.678	55.8754	55.95	62.5966	127.018	186.294	215.26	289.445	309.623	460.186
11.691	56.0215	55.96	62.3307	127.027	185.886	215.261	288.853	309.635	459.539
11.701	55.414	55.974	62.0758	127.037	185.334	215.272	288.295	309.647	458.998
11.709	55.6808	55.993	61.6059	127.049	184.944	215.281	287.784	309.657	458.462
11.719	55.5393	56.036	61.3557	127.061	184.544	215.292	287.319	309.668	457.9
11.73	55.8946	56.037	60.9338	127.073	184.177	215.302	286.822	309.677	457.314
11.737	56.2097	56.039	60.703	127.084	183.807	215.309	286.351	309.69	456.851
11.757	56.2531	56.067	60.3628	127.093	183.361	215.327	285.831	309.698	456.297
11.766	56.3608	56.068	60.1421	127.103	182.861	215.343	285.335	309.704	455.828
11.775	56.5372	56.069	59.8509	127.113	182.434	215.345	284.819	309.722	455.381
11.786	57.3172	56.079	59.5779	127.128	181.99	215.357	284.254	309.733	454.842
11.796	56.9884	56.087	59.2868	127.14	181.592	215.368	283.689	309.744	454.27
11.805	57.4781	56.107	59.3432	127.149	181.207	215.382	282.993	309.754	453.707
11.821	57.8529	56.115	58.9371	127.159	180.687	215.393	282.532	309.769	453.148
11.834	58.3205	56.13	58.6515	127.168	180.435	215.405	282.037	309.79	452.544
11.841	58.6267	56.137	58.37	127.183	180.017	215.413	281.478	309.791	451.99
11.868	58.7871	56.152	58.1047	127.19	179.553	215.424	280.935	309.798	451.438
11.884	59.2341	56.169	57.8651	127.204	179.086	215.436	280.383	309.808	451.028
11.887	59.8402	56.179	57.6564	127.216	178.609	215.45	279.84	309.819	450.476
11.916	61.2927	56.185	57.3742	127.226	178.19	215.464	279.325	309.829	449.878
11.917	61.6084	56.195	57.1042	127.237	177.735	215.471	278.787	309.844	449.339
11.919	61.9204	56.203	56.6641	127.246	177.227	215.479	278.319	309.854	448.777
11.933	62.3434	56.213	56.5506	127.252	176.138	215.49	277.808	309.863	448.241
11.945	62.6301	56.22	56.2346	127.271	175.971	215.499	277.345	309.882	447.753
11.954	63.1488	56.243	55.6328	127.282	175.633	215.513	276.813	309.885	447.205
11.964	62.6728	56.251	55.5573	127.294	175.198	215.524	276.237	309.892	446.686
11.976	62.855	56.261	55.3311	127.303	174.761	215.534	275.81	309.913	446.314
11.986	63.4588	56.268	55.1305	127.315	174.361	215.545	275.226	309.92	445.804
11.998	62.1427	56.283	55.0614	127.328	173.896	215.557	274.694	309.931	445.243
12.01	62.3183	56.303	54.8889	127.337	173.324	215.564	274.182	309.941	444.661
12.019	62.4852	56.319	54.5128	127.349	172.853	215.57	273.68	309.952	444.171
12.033	62.7263	56.327	54.0635	127.357	171.946	215.59	273.196	309.971	443.582
12.04	62.8859	56.334	53.8061	127.366	171.498	215.602	272.695	309.976	443.137
12.051	63.1255	56.337	53.7513	127.377	171.086	215.611	272.196	309.986	442.502
12.063	62.8211	56.371	53.5497	127.392	170.687	215.628	271.689	309.996	441.956
12.075	62.9703	56.373	53.1918	127.404	170.616	215.637	271.13	310.007	441.453
12.086	63.1167	56.374	52.9999	127.446	170.213	215.667	270.606	310.016	440.89
12.095	64.2441	56.383	52.8049	127.448	169.936	215.669	270.1	310.031	440.344
12.106	64.1788	56.391	52.4947	127.449	169.46	215.67	269.579	310.042	439.807
12.114	64.2205	56.399	52.3464	127.465	169.01	215.701	269.063	310.053	439.198
12.122	64.1891	56.413	52.0072	127.466	168.534	215.703	268.585	310.062	438.611
12.142	64.1049	56.428	51.775	127.481	168.061	215.736	268.103	310.073	438.011
12.152	64.3638	56.435	51.5469	127.488	167.706	215.737	267.566	310.083	437.45
12.161	64.4582	56.444	51.3285	127.499	167.271	215.738	267.096	310.088	436.803
12.171	64.467	56.455	51.1217	127.529	167.178	215.74	266.614	310.107	436.206
12.182	64.2735	56.47	50.7627	127.53	166.768	215.78	266.121	310.117	435.624
12.189	63.1921	56.476	50.5157	127.539	166.344	215.781	265.624	310.128	434.998
12.207	63.3255	56.49	49.8685	127.55	165.894	215.782	265.102	310.138	434.513
12.25	63.4149	56.507	49.7799	127.555	165.436	215.794	264.67	310.151	433.849
12.251	63.4273	56.512	49.4491	127.565	164.975	215.799	264.125	310.163	433.258
12.252	64.6502	56.523	49.2335	127.573	164.532	215.81	263.601	310.173	432.775
12.268	65.5346	56.534	48.989	127.589	164.07	215.82	263.104	310.184	432.199
12.274	65.7715	56.545	48.7681	127.6	163.657	215.837	262.637	310.193	431.587
12.289	65.9314	56.555	48.6396	127.611	163.949	215.845	262.188	310.204	430.996
12.29	66.1205	56.566	48.0396	127.622	163.559	215.854	261.68	310.214	430.423
12.326	65.5579	56.578	47.7604	127.633	163.143	215.865	261.137	310.228	429.814
12.328	65.819	56.588	47.5731	127.641	162.767	215.873	260.648	310.243	429.163
12.33	66.0531	56.598	47.3111	127.656	162.305	215.881	260.224	310.249	428.583
12.34	66.2975	56.604	47.2348	127.666	162.023	215.899	259.519	310.259	428.036
12.349	67.4612	56.621	47.0048	127.678	161.589	215.917	259.039	310.274	427.412
12.359	67.8681	56.633	46.7443	127.689	161.039	215.925	258.594	310.283	426.818
12.37	68.1697	56.641	46.427	127.705	160.579	215.931	258.082	310.295	426.207
12.382	68.863	56.651	46.1855	127.715	160.163	215.945	257.552	310.304	425.7
12.394	69.4771	56.664	45.7946	127.721	159.732	215.956	257.02	310.315	425.096
12.403	69.6555	56.677	45.4989	127.731	159.349	215.965	256.532	310.329	424.442
12.414	69.7555	56.69	45.3208	127.744	158.831	215.975	256.048	310.338	423.806
12.425	69.9803	56.698	45.1137	127.752	158.422	215.986	255.614	310.352	423.208
12.436	70.2304	56.709	44.785	127.788	158.554	215.998	255.202	310.36	422.65
12.441	70.8981	56.719	44.3836	127.789	158.09	216.009	254.697	310.37	422.037
12.469	71.143	56.73	44.1221	127.79	157.784	216.021	254.274	310.405	421.429
12.47	71.2641	56.747	43.9639	127.807	157.267	216.03	253.809	310.406	420.833
12.481	71.565	56.753	43.6253	127.841	156.673	216.04	253.295	310.417	420.259
12.491	71.5192	56.764	43.2296	127.842	156.129	216.052	252.805	310.426	419.622
12.5	71.8966	56.773	42.8743	127.844	155.656	216.062	252.31	310.466	419.019
12.507	72.1052	56.785	42.6167	127.845	155.352	216.072	251.644	310.469	418.41
12.526	72.3387	56.79	42.3518	127.855	154.812	216.078	251.095	310.496	417.847
12.538	72.6494	56.809	42.0853	127.865	154.485	216.096	250.715	310.497	417.243
12.546	72.8093	56.82	41.7827	127.882	154.024	216.115	250.216	310.499	416.374
12.557	73.1143	56.832	41.4335	127.887	153.58	216.125	249.713	310.529	415.798
12.566	73.3547	56.841	41.202	127.889	153.08	216.128	249.251	310.531	415.17
12.572	73.9176	56.85	40.9891	127.911	152.656	216.14	248.77	310.567	414.549
12.593	74.0998	56.858	40.8085	127.922	152.565	216.153	248.277	310.569	413.962
12.602	74.3306	56.875	40.5829	127.929	152.068	216.168	247.804	310.57	413.371
12.611	74.5178	56.885	40.3957	127.939	151.599	216.174	247.354	310.573	412.824
12.623	74.6545	56.895	40.2258	127.976	151.053	216.191	246.92	310.601	412.177
12.634	75.3213	56.906	39.9456	127.985	150.6	216.193	246.484	310.603	411.622
12.646	75.0424	56.921	39.6426	128.005	150.077	216.207	246.041	310.604	411.073
12.661	75.2079	56.933	39.2651	128.012	149.85	216.22	245.583	310.616	410.473
12.667	75.2627	56.943	38.7753	128.022	149.374	216.231	244.896	310.624	409.873
12.678	75.557	56.953	38.4864	128.031	148.886	216.239	244.453	310.635	409.296
12.688	75.3114	56.963	38.2296	128.041	148.517	216.249	243.971	310.646	408.779
12.699	75.4061	56.973	37.8042	128.08	147.955	216.258	243.486	310.657	408.237
12.713	75.5367	56.984	37.5176	128.08	147.46	216.266	242.978	310.663	407.71
12.723	75.7073	56.989	37.4052	128.082	146.954	216.285	242.461	310.681	407.185
12.733	75.2676	57.006	37.0874	128.083	146.564	216.293	241.991	310.689	406.653
12.744	75.1429	57.048	36.7598	128.085	146.054	216.303	241.465	310.7	406.043
12.754	75.2887	57.05	36.4679	128.118	145.435	216.333	240.977	310.711	405.471
12.768	75.4021	57.051	36.1345	128.119	144.958	216.334	240.44	310.728	404.973
12.779	75.9791	57.067	35.9849	128.12	144.548	216.342	239.99	310.734	404.435
12.787	75.443	57.073	35.8082	128.137	144.064	216.352	239.542	310.745	403.881
12.798	75.3669	57.084	35.423	128.138	143.667	216.361	239.096	310.755	403.297
12.808	75.42	57.098	35.1269	128.153	143.234	216.371	238.58	310.766	402.784
12.824	75.6351	57.104	34.9066	128.167	142.738	216.381	238.085	310.778	402.334
12.836	76.7015	57.134	34.5728	128.174	142.459	216.394	237.602	310.81	401.893
12.845	76.9777	57.136	34.2355	128.182	142.009	216.409	237.158	310.812	401.316
12.865	77.7167	57.137	33.8932	128.193	141.548	216.415	236.697	310.813	400.764
12.867	77.758	57.151	33.5839	128.202	140.994	216.425	236.22	310.822	400.164
12.905	78.0235	57.16	33.1725	128.231	140.443	216.436	235.729	310.833	399.65
12.906	78.3368	57.169	33.2118	128.233	140.012	216.448	235.24	310.843	399.111
12.91	78.5962	57.178	32.5146	128.241	139.494	216.466	234.697	310.871	398.56
12.935	78.9571	57.197	32.1338	128.252	138.987	216.472	234.179	310.873	398.023
12.937	79.3335	57.229	31.8175	128.257	138.45	216.481	233.724	310.878	397.521
12.943	80.3564	57.234	31.4681	128.268	137.99	216.492	233.296	310.893	396.997
12.956	80.6895	57.255	30.8755	128.276	137.455	216.501	232.829	310.928	396.527
12.957	81.0699	57.256	30.6386	128.293	137.023	216.515	232.262	310.929	396.071
12.976	81.1781	57.257	30.243	128.305	136.548	216.526	231.759	310.93	395.646
12.992	81.6613	57.28	29.9177	128.314	136.011	216.539	231.275	310.95	395.149
13.001	82.0186	57.281	29.5508	128.326	135.521	216.549	230.785	310.963	394.671
13.008	82.4101	57.291	29.0285	128.334	135.06	216.558	230.311	310.976	394.047
13.02	82.4998	57.304	28.6741	128.342	134.629	216.587	229.794	310.984	393.536
13.036	82.3813	57.317	28.3283	128.361	134.235	216.588	229.324	310.992	393.113
13.037	82.698	57.328	27.9775	128.371	133.696	216.589	228.805	310.993	392.576
13.051	83.0245	57.336	27.7422	128.382	133.204	216.591	228.324	311.004	392.118
13.062	83.2659	57.346	27.2519	128.393	133.437	216.629	227.863	311.014	391.606
13.074	83.5364	57.357	26.9976	128.421	132.983	216.63	227.327	311.023	391.166
13.082	83.8776	57.37	27.0849	128.423	132.421	216.631	226.856	311.031	390.665
13.099	84.0522	57.379	26.5167	128.424	131.971	216.647	226.427	311.041	390.137
13.108	84.3721	57.392	26.2177	128.437	131.578	216.652	225.906	311.047	389.446
13.118	84.1707	57.402	25.8958	128.445	131.12	216.668	225.633	311.094	388.987
13.128	85.3354	57.412	25.5647	128.456	130.653	216.68	225.122	311.095	388.44
13.139	85.7206	57.424	25.2445	128.467	130.318	216.689	224.604	311.096	387.969
13.145	86.0888	57.455	24.967	128.483	129.887	216.699	224.079	311.097	387.409
13.164	86.3353	57.456	24.7646	128.491	129.873	216.735	223.53	311.108	386.823
13.174	86.7136	57.457	24.5302	128.501	129.513	216.737	222.968	311.122	386.199
13.19	87.2264	57.467	23.8271	128.522	129.122	216.738	222.466	311.132	385.79
13.195	87.4591	57.479	23.5594	128.525	128.692	216.748	222.038	311.143	385.239
13.206	87.7979	57.489	23.3255	128.557	128.275	216.757	221.646	311.154	384.65
13.221	87.9438	57.495	23.039	128.559	127.868	216.766	221.085	311.163	384.226
13.23	86.7445	57.513	22.7026	128.561	127.266	216.779	220.589	311.175	383.688
13.24	86.8436	57.523	22.9793	128.569	126.876	216.789	220.035	311.191	383.183
13.25	86.8414	57.535	22.6087	128.577	126.519	216.8	219.534	311.202	382.65
13.26	86.7827	57.544	22.4008	128.591	126.137	216.815	218.98	311.212	382.17
13.273	86.6954	57.555	22.0739	128.601	125.815	216.821	218.44	311.231	381.633
13.281	86.0891	57.561	21.9013	128.612	124.911	216.856	217.937	311.232	381.062
13.3	86.212	57.57	21.5228	128.622	124.64	216.858	217.415	311.244	380.554
13.31	86.162	57.59	21.134	128.657	124.392	216.893	216.917	311.254	379.946
13.32	86.2875	57.6	20.2408	128.658	124.1	216.894	216.367	311.264	379.478
13.343	87.4419	57.61	19.9372	128.659	123.808	216.895	215.844	311.272	378.961
13.356	87.6078	57.623	19.7592	128.671	123.501	216.896	215.281	311.284	378.475
13.376	87.7368	57.637	19.3694	128.689	123.258	216.916	214.688	311.297	377.943
13.385	87.8838	57.645	19.1967	128.727	123.016	216.918	214.222	311.303	377.424
13.396	87.55	57.656	18.8863	128.728	122.677	216.931	213.74	311.318	376.837
13.412	87.3854	57.666	18.5864	128.745	122.314	216.941	213.236	311.328	376.209
13.419	87.4809	57.675	18.3315	128.746	122.019	216.956	212.65	311.343	375.645
13.426	87.1355	57.685	18.099	128.756	121.664	216.991	212.162	311.356	375.113
13.439	87.162	57.703	17.8718	128.765	121.431	217.005	211.561	311.369	374.543
13.444	88.1149	57.714	17.6349	128.8	121.173	217.04	211.054	311.374	374.006
13.45	88.2467	57.72	17.2844	128.803	120.899	217.041	210.492	311.387	373.481
13.459	88.4469	57.734	17.0394	128.824	120.63	217.042	209.89	311.398	372.912
13.465	88.6144	57.741	16.7232	128.834	120.228	217.044	209.6	311.406	372.32
13.474	88.7613	57.752	16.2767	128.837	120.02	217.058	209.101	311.416	371.708
13.485	88.9932	57.766	16.0817	128.845	119.847	217.058	208.576	311.426	371.097
13.518	89.1469	57.778	15.8154	128.855	119.656	217.065	208.023	311.44	370.553
13.519	88.7207	57.788	15.3366	128.869	119.47	217.076	207.495	311.451	369.793
13.543	88.1946	57.797	15.2531	128.877	119.252	217.086	206.997	311.461	369.236
13.544	88.2391	57.806	15.1062	128.886	118.996	217.101	206.514	311.472	368.688
13.546	88.2629	57.822	14.8184	128.897	118.74	217.114	206.031	311.484	368.157
13.547	88.1874	57.836	14.58	128.906	118.513	217.122	205.497	311.494	367.571
13.56	87.8596	57.843	14.4623	128.92	117.634	217.13	204.912	311.508	366.95
13.57	88.0669	57.852	14.4326	128.933	117.277	217.141	204.434	311.517	366.429
13.58	87.9516	57.861	14.2224	128.942	117.018	217.152	203.876	311.525	365.873
13.593	87.8444	57.875	14.0039	128.96	116.736	217.161	203.395	311.537	365.257
13.606	87.8022	57.884	13.67	128.966	116.541	217.176	202.907	311.547	364.658
13.615	88.0081	57.898	13.6566	128.973	116.248	217.185	202.401	311.557	364.069
13.625	87.9716	57.908	13.6273	128.98	115.92	217.197	201.913	311.576	363.545
13.635	87.9495	57.92	13.5157	128.997	115.505	217.205	201.422	311.584	362.964
13.649	87.9772	57.934	13.4466	129.007	115.195	217.215	201.014	311.592	362.359
13.664	87.7102	57.945	12.7416	129.018	114.663	217.228	200.441	311.622	361.713
13.675	87.7869	57.947	12.6446	129.028	114.341	217.24	199.951	311.654	361.285
13.695	87.664	57.957	12.7119	129.041	113.872	217.252	199.492	311.656	360.667
13.703	87.4205	57.976	12.8702	129.048	113.463	217.261	199.035	311.657	360.107
13.704	86.9799	58.002	12.83	129.063	112.994	217.274	198.547	311.66	359.515
13.714	86.803	58.003	12.698	129.074	112.629	217.283	198.168	311.679	358.951
13.725	86.6206	58.011	12.7083	129.083	112.29	217.291	197.651	311.681	358.401
13.739	86.466	58.022	12.4872	129.096	111.834	217.305	197.081	311.696	357.869
13.746	86.2347	58.03	12.3579	129.11	111.537	217.317	196.579	311.714	357.318
13.757	85.8321	58.041	12.1772	129.111	111.167	217.328	196.029	311.758	356.751
13.767	85.6638	58.053	12.0918	129.139	110.847	217.338	195.48	311.759	356.147
13.786	85.5033	58.061	12.0995	129.141	110.233	217.348	194.971	311.762	355.617
13.797	85.1145	58.07	12.0882	129.167	109.846	217.356	194.472	311.776	355.141
13.805	84.6718	58.085	12.0371	129.168	109.492	217.374	193.945	311.777	354.549
13.816	84.8181	58.098	11.9598	129.17	109.025	217.384	193.41	311.793	353.935
13.826	84.6814	58.107	12.0099	129.196	108.629	217.393	192.875	311.802	353.362
13.832	84.5187	58.115	11.9585	129.212	108.235	217.422	192.397	311.813	352.825
13.847	84.3243	58.127	11.8717	129.222	107.83	217.43	191.883	311.826	352.268
13.854	83.5654	58.138	11.8097	129.228	107.409	217.441	191.365	311.834	351.733
13.869	83.3546	58.153	11.7667	129.255	107.058	217.45	190.985	311.846	351.293
13.877	83.1767	58.162	11.5888	129.257	106.812	217.459	190.517	311.858	350.738
13.89	83.0342	58.171	11.6082	129.268	106.385	217.469	190.016	311.866	350.149
13.9	82.1951	58.19	11.5355	129.269	105.958	217.485	189.467	311.877	349.594
13.909	82.4767	58.192	11.3389	129.283	105.547	217.496	188.933	311.891	348.956
13.924	82.4405	58.198	11.2681	129.294	105.147	217.505	188.386	311.903	348.387
13.932	82.2814	58.217	11.2062	129.299	104.793	217.515	187.886	311.913	347.828
13.944	82.1327	58.227	11.0302	129.312	104.404	217.524	187.443	311.923	347.265
13.955	81.1591	58.237	11.3293	129.328	103.924	217.536	186.981	311.932	346.643
13.964	80.9715	58.25	11.2224	129.342	103.488	217.545	186.405	311.942	346.084
13.975	80.8758	58.259	11.1075	129.35	103.058	217.561	185.869	311.959	345.539
13.993	80.9298	58.266	11.0107	129.36	102.641	217.57	185.322	311.972	345.151
13.999	80.795	58.309	10.9859	129.364	102.227	217.58	184.811	311.978	344.596
14.011	80.655	58.313	10.5479	129.383	101.798	217.593	184.3	311.988	344.13
14.019	80.5477	58.349	10.7252	129.393	101.441	217.601	183.886	311.997	343.582
14.03	80.4674	58.35	10.664	129.402	100.969	217.615	183.399	312.013	342.977
14.054	80.2882	58.352	10.5525	129.414	100.624	217.625	182.867	312.023	342.436
14.055	80.5343	58.354	10.6132	129.425	100.22	217.635	182.439	312.033	341.987
14.06	80.3286	58.363	10.5161	129.433	99.5867	217.655	181.926	312.042	341.365
14.088	80.035	58.369	10.5062	129.45	99.2027	217.656	181.446	312.053	340.847
14.089	80.0902	58.382	10.3455	129.462	98.8266	217.67	180.927	312.063	340.203
14.121	79.7752	58.393	10.1973	129.472	98.4518	217.672	180.406	312.072	339.675
14.124	79.6135	58.404	10.1226	129.48	98.0713	217.681	179.899	312.088	339.065
14.132	79.3508	58.414	10.1192	129.492	97.7353	217.703	179.435	312.099	338.505
14.143	79.1545	58.434	10.0055	129.506	97.3011	217.713	178.974	312.108	337.962
14.155	78.8214	58.447	9.93715	129.519	96.7994	217.723	178.491	312.12	337.387
14.161	79.0963	58.485	9.87755	129.524	96.4054	217.736	178.017	312.133	336.795
14.18	78.8192	58.5	9.74121	129.535	95.9102	217.74	177.578	312.139	336.253
14.199	78.5999	58.506	9.69325	129.546	95.3886	217.76	177.018	312.155	335.696
14.201	78.3779	58.517	9.5567	129.555	95.0339	217.769	176.504	312.164	335.108
14.209	78.0682	58.529	9.4028	129.57	94.6242	217.779	175.974	312.197	334.598
14.218	77.8206	58.538	9.3948	129.58	94.2247	217.789	175.43	312.202	334.058
14.229	77.4067	58.544	9.23938	129.59	93.7678	217.8	174.968	312.213	333.514
14.234	77.1513	58.556	9.16947	129.602	93.3216	217.814	174.245	312.227	332.915
14.255	76.8951	58.558	9.05044	129.612	92.9231	217.825	173.711	312.236	332.416
14.263	75.8577	58.567	8.9957	129.621	92.5027	217.834	173.221	312.243	331.817
14.274	75.4186	58.577	8.90936	129.636	91.993	217.844	172.697	312.254	331.306
14.283	75.1221	58.586	8.78182	129.648	91.6478	217.854	172.185	312.265	330.941
14.298	74.7534	58.595	8.71388	129.658	91.2381	217.887	171.681	312.276	330.438
14.311	74.2214	58.615	8.95106	129.668	90.8311	217.888	171.163	312.286	329.809
14.317	73.8665	58.644	8.74185	129.676	90.4762	217.889	170.613	312.298	329.316
14.327	73.3979	58.646	8.60828	129.69	90.1284	217.905	170.012	312.309	328.768
14.337	73.0769	58.655	8.52094	129.701	89.7669	217.91	169.528	312.319	328.138
14.353	72.8425	58.66	8.41399	129.713	89.9084	217.92	169.074	312.332	327.612
14.362	71.4979	58.672	7.68502	129.724	89.5066	217.934	168.537	312.342	327.083
14.374	71.0898	58.682	7.55284	129.732	89.231	217.946	168.042	312.353	326.561
14.384	70.5252	58.687	7.42506	129.746	88.8229	217.956	167.531	312.361	325.989
14.394	70.3427	58.691	7.28303	129.751	88.3528	217.965	167.008	312.373	325.378
14.406	70.8374	58.7	7.07826	129.768	88.5582	217.974	166.471	312.384	324.847
14.416	70.6255	58.71	6.91839	129.778	88.1237	217.993	165.873	312.396	324.275
14.425	70.5691	58.724	6.75229	129.789	87.7469	218.01	165.361	312.408	323.778
14.44	70.3078	58.74	7.19978	129.8	87.6446	218.02	164.856	312.418	323.15
14.45	70.1418	58.752	7.05689	129.809	87.2071	218.032	164.344	312.427	322.544
14.463	70.9205	58.759	7.04032	129.815	86.7795	218.045	163.864	312.438	322.025
14.472	70.6145	58.768	7.36282	129.835	86.3525	218.055	163.33	312.449	321.502
14.481	70.2434	58.779	7.26008	129.845	85.8569	218.101	162.733	312.454	320.913
14.495	70.2569	58.793	7.20504	129.856	85.4908	218.102	162.151	312.473	320.376
14.505	70.2418	58.8	7.51282	129.865	85.2435	218.103	161.614	312.483	319.832
14.519	69.8794	58.809	7.38451	129.877	84.8192	218.105	161.034	312.493	319.357
14.529	70.1172	58.82	7.2817	129.889	84.5731	218.138	160.494	312.504	318.803
14.541	69.8585	58.832	7.21359	129.899	84.1894	218.141	160.023	312.514	318.272
14.546	69.5904	58.84	7.1695	129.912	83.7681	218.142	159.556	312.532	317.72
14.552	68.9527	58.855	7.28156	129.919	83.3885	218.155	159.077	312.542	317.079
14.572	68.7029	58.867	8.06475	129.93	82.9624	218.165	158.566	312.549	316.543
14.582	68.4303	58.875	7.9305	129.943	82.5729	218.171	158.025	312.559	316.009
14.595	68.3157	58.889	8.01022	129.957	82.1123	218.185	157.487	312.57	315.494
14.603	68.0218	58.897	7.90768	129.965	81.7912	218.197	156.946	312.584	314.98
14.613	67.7613	58.903	7.81674	130.005	81.372	218.209	156.416	312.597	314.394
14.62	67.6059	58.92	8.04714	130.007	80.8463	218.219	155.945	312.605	313.943
14.638	67.3501	58.932	8.00622	130.008	80.4964	218.229	155.48	312.616	313.498
14.648	67.269	58.944	7.95615	130.009	80.071	218.239	154.941	312.627	312.95
14.66	67.0396	58.952	7.96777	130.032	79.7476	218.255	154.485	312.637	312.41
14.669	66.8302	58.962	7.95002	130.041	79.3585	218.267	153.987	312.653	311.865
14.682	66.7677	58.969	7.91634	130.053	78.9454	218.276	153.493	312.663	311.364
14.694	65.6784	58.988	7.83577	130.083	78.6323	218.32	152.99	312.671	310.797
14.702	65.3498	58.998	7.89056	130.085	77.9709	218.321	152.477	312.681	310.194
14.714	65.1815	59.008	7.95412	130.087	77.4709	218.322	151.929	312.693	309.626
14.724	64.9404	59.027	8.12435	130.096	76.8977	218.339	151.402	312.702	309.044
14.734	64.728	59.035	8.16786	130.113	76.4033	218.35	150.922	312.71	308.51
14.75	64.4828	59.056	8.23124	130.118	75.9045	218.362	150.413	312.727	307.894
14.765	64.3533	59.065	8.40113	130.129	75.5158	218.374	149.929	312.737	307.282
14.771	64.0049	59.074	8.43963	130.133	75.0198	218.379	149.432	312.772	306.689
14.809	63.9015	59.084	9.21005	130.152	74.5912	218.397	148.933	312.773	306.144
14.81	63.5326	59.095	9.45653	130.181	74.0048	218.405	148.485	312.775	305.6
14.811	63.2433	59.109	9.5768	130.183	73.5839	218.421	147.981	312.783	305.059
14.813	63.0032	59.122	9.67919	130.192	73.1358	218.426	147.407	312.784	304.501
14.828	62.7236	59.129	9.84908	130.208	72.8372	218.46	146.926	312.804	304.053
14.834	62.3875	59.162	10.0581	130.221	72.3693	218.468	146.275	312.813	303.528
14.846	61.8783	59.165	10.1503	130.254	71.9235	218.475	145.739	312.848	303.003
14.864	61.7159	59.175	10.4802	130.255	71.5545	218.483	145.299	312.85	302.386
14.867	61.3923	59.24	10.6816	130.263	71.1007	218.494	144.743	312.851	301.862
14.876	61.3052	59.243	11.2525	130.271	70.6961	218.503	144.231	312.86	301.319
14.89	60.8462	59.244	11.5326	130.279	70.3023	218.515	143.733	312.87	300.74
14.901	60.4979	59.245	11.7957	130.321	69.8919	218.527	143.223	312.879	300.166
14.915	60.2893	59.248	12.0314	130.323	69.4985	218.539	142.739	312.888	299.523
14.92	59.9361	59.249	12.31	130.324	69.2258	218.549	142.298	312.903	298.984
14.932	59.6309	59.263	12.5714	130.325	68.9036	218.558	141.817	312.914	298.464
14.939	59.3384	59.326	12.8639	130.357	68.4931	218.572	141.35	312.931	297.955
14.956	58.901	59.328	12.9311	130.358	68.074	218.582	140.828	312.932	297.333
14.968	58.5546	59.33	13.1139	130.359	67.6671	218.593	140.339	312.972	296.757
14.977	58.9134	59.343	13.4372	130.37	67.2185	218.627	139.878	312.973	296.133
14.987	58.5421	59.35	13.7743	130.379	66.6918	218.628	139.315	312.975	295.461
14.998	58.1576	59.352	14.1692	130.392	66.2622	218.63	138.803	312.977	294.922
15.013	57.7107	59.411	14.446	130.409	65.8895	218.642	138.334	313.016	294.335
15.028	57.4219	59.412	14.8155	130.427	65.7289	218.648	137.81	313.017	293.854
15.032	57.1648	59.414	15.216	130.432	65.4179	218.66	137.323	313.02	293.333
15.043	56.924	59.415	15.6447	130.438	65.0127	218.671	136.656	313.06	292.784
15.055	55.7144	59.417	16.0495	130.452	64.5655	218.68	136.225	313.062	292.189
15.089	55.4529	59.428	16.4313	130.463	64.1304	218.689	135.727	313.076	291.626
15.091	56.0038	59.438	16.4093	130.472	63.7121	218.698	135.242	313.078	291.044
15.092	55.8937	59.501	16.6568	130.482	63.4159	218.706	134.798	313.093	290.485
15.102	55.6408	59.502	17.1027	130.493	63.0177	218.725	134.365	313.107	289.919
15.11	55.4782	59.505	17.4742	130.503	62.6018	218.736	133.922	313.113	289.282
15.121	55.2675	59.506	17.8284	130.518	62.2989	218.746	133.425	313.123	288.591
15.131	55.1263	59.517	18.2148	130.534	61.8904	218.758	132.936	313.132	288.038
15.144	54.5745	59.525	18.6351	130.553	61.4232	218.763	132.439	313.143	287.49
15.154	54.013	59.585	19.0854	130.563	61.0542	218.781	131.97	313.156	286.937
15.186	53.8599	59.586	19.4152	130.569	60.6483	218.796	131.53	313.167	286.368
15.188	53.2468	59.587	19.6647	130.575	60.257	218.799	130.979	313.177	285.761
15.189	52.982	59.677	20.0526	130.586	60.1778	218.81	130.518	313.187	285.269
15.201	52.8931	59.678	20.3353	130.603	59.8017	218.843	129.936	313.198	284.71
15.212	52.6064	59.68	20.7973	130.604	59.4269	218.846	129.497	313.208	284.167
15.249	52.377	59.682	21.1263	130.613	59.193	218.857	129.056	313.218	283.75
15.25	52.1853	59.693	21.5492	130.625	58.8267	218.867	128.609	313.225	283.247
15.252	51.4358	59.702	22.0395	130.634	58.4849	218.877	128.136	313.243	282.707
15.254	51.1676	59.715	22.4529	130.644	58.1852	218.892	127.672	313.255	282.183
15.286	51.1368	59.724	22.8475	130.686	57.8276	218.926	127.179	313.264	281.572
15.287	50.4045	59.734	23.0049	130.687	57.4446	218.935	126.741	313.273	281.1
15.297	50.155	59.739	23.4606	130.693	57.1757	218.94	126.82	313.286	280.527
15.304	49.8316	59.756	23.886	130.704	56.8418	218.945	126.316	313.298	279.973
15.305	49.5244	59.776	24.3165	130.716	56.4487	218.958	125.754	313.31	279.435
15.321	49.2161	59.783	24.7815	130.726	56.3162	218.972	125.256	313.32	278.779
15.328	48.8557	59.791	25.2775	130.738	56.0301	218.979	124.788	313.328	278.269
15.341	47.5529	59.802	25.8921	130.744	55.6866	218.988	124.291	313.34	277.832
15.351	47.2253	59.812	26.2756	130.752	55.3214	218.999	123.755	313.35	277.29
15.362	47.0039	59.824	26.7553	130.761	54.9923	219.009	123.247	313.365	276.847
15.373	47.6176	59.833	27.1004	130.77	54.6733	219.02	122.664	313.381	276.341
15.384	47.7336	59.843	27.4933	130.779	54.4417	219.034	122.204	313.391	275.802
15.398	47.6266	59.854	27.9757	130.783	54.1495	219.044	121.722	313.401	275.156
15.406	47.4932	59.869	28.3815	130.793	53.6288	219.055	121.247	313.413	274.613
15.419	47.3132	59.879	28.7972	130.833	53.3905	219.065	120.778	313.423	274.12
15.428	47.2534	59.89	29.3785	130.835	53.0801	219.075	120.299	313.454	273.553
15.438	47.0251	59.899	29.8507	130.836	52.783	219.091	119.833	313.462	273.059
15.449	46.7223	59.91	30.2996	130.837	52.513	219.099	119.344	313.467	272.501
15.456	46.6329	59.919	30.5741	130.857	51.7259	219.112	118.798	313.475	271.93
15.466	47.584	59.931	31.0633	130.868	51.4107	219.129	118.304	313.477	271.372
15.484	47.6843	59.945	31.5174	130.902	50.9252	219.135	117.767	313.495	270.814
15.494	47.9876	59.954	31.9672	130.903	50.6049	219.148	117.229	313.5	270.299
15.505	48.0208	59.964	32.4891	130.905	50.3604	219.158	116.727	313.509	269.838
15.516	47.9626	59.975	32.8389	130.914	50.0651	219.209	116.222	313.517	269.288
15.531	48.0448	59.986	33.2832	130.923	49.7309	219.21	115.749	313.527	268.797
15.54	48.7849	59.992	34.3232	130.932	49.3789	219.211	115.204	313.541	268.317
15.55	48.958	60.002	34.7661	130.942	48.711	219.212	114.677	313.56	267.782
15.559	48.8578	60.02	35.3019	130.955	48.4291	219.214	114.16	313.568	267.275
15.57	47.9755	60.03	35.7967	130.969	48.0941	219.26	113.612	313.583	266.725
15.581	47.5362	60.042	35.8206	130.98	47.6726	219.261	113.082	313.587	266.155
15.595	47.241	60.056	36.1398	130.99	47.2978	219.262	112.562	313.599	265.574
15.606	46.9663	60.069	36.5503	131	46.8632	219.263	112.042	313.612	265.082
15.616	46.6932	60.078	36.5905	131.009	46.5131	219.266	111.544	313.625	264.576
15.626	46.4503	60.088	36.9916	131.02	46.1842	219.275	111.042	313.629	263.994
15.636	47.0409	60.095	37.3792	131.032	45.9213	219.288	110.481	313.638	263.495
15.643	46.5926	60.108	37.7639	131.043	45.5021	219.306	109.926	313.651	262.953
15.66	46.2137	60.119	38.2014	131.053	45.099	219.311	109.39	313.66	262.447
15.678	46.4352	60.124	38.4814	131.065	44.7019	219.322	108.895	313.674	262.048
15.68	46.0883	60.142	38.0617	131.076	44.3621	219.332	108.317	313.684	261.543
15.691	45.8364	60.152	38.3093	131.086	43.9794	219.343	107.793	313.695	261.013
15.705	45.4297	60.163	38.5763	131.092	43.6475	219.356	107.296	313.709	260.473
15.714	45.036	60.171	38.8717	131.113	43.2509	219.365	106.798	313.722	260.034
15.726	44.7138	60.2	39.1585	131.12	42.9121	219.373	106.319	313.732	259.634
15.737	44.6581	60.208	39.5242	131.134	42.502	219.382	105.816	313.74	259.138
15.747	44.2272	60.221	39.7786	131.142	42.0617	219.395	105.271	313.753	258.527
15.759	43.5917	60.23	39.9856	131.155	41.7286	219.405	104.813	313.759	258.021
15.77	43.0149	60.244	40.2033	131.168	41.3015	219.419	104.216	313.773	257.49
15.782	42.5669	60.251	40.4499	131.176	40.921	219.432	103.715	313.782	257.003
15.795	42.2358	60.263	40.6872	131.187	40.5808	219.446	103.2	313.79	256.452
15.803	42.4342	60.274	41.4036	131.196	40.1821	219.456	102.706	313.798	255.904
15.815	42.2161	60.286	41.5725	131.206	39.8397	219.473	102.236	313.822	255.428
15.83	41.9255	60.295	41.737	131.233	39.5513	219.493	101.773	313.828	254.964
15.84	41.5182	60.305	41.9926	131.235	39.1298	219.496	101.287	313.841	254.469
15.86	41.1024	60.313	42.2224	131.244	38.8419	219.505	100.795	313.853	253.968
15.87	40.719	60.33	42.4497	131.286	38.4764	219.51	100.313	313.864	253.444
15.882	40.1862	60.35	42.6035	131.288	38.1385	219.517	99.7725	313.882	252.961
15.915	39.7803	60.361	42.7981	131.29	37.8851	219.528	99.2539	313.891	252.483
15.916	39.4245	60.374	43.0035	131.305	37.1154	219.55	98.731	313.895	251.912
15.925	38.966	60.384	43.2427	131.311	36.9086	219.611	98.2198	313.903	251.418
15.938	38.5546	60.397	43.5112	131.319	36.6183	219.613	97.7125	313.913	250.961
15.948	38.2142	60.406	43.6561	131.329	36.4194	219.616	97.2257	313.923	250.433
15.961	38.1095	60.415	43.7302	131.342	36.0792	219.617	96.7012	313.938	249.836
15.966	37.7614	60.428	43.9112	131.352	35.8319	219.628	96.2019	313.946	249.313
15.973	37.4605	60.438	44.1757	131.363	35.5374	219.636	95.8928	313.956	248.758
15.98	36.8338	60.443	44.3734	131.373	35.3075	219.646	95.3565	313.968	248.246
15.992	36.4049	60.461	44.5901	131.385	35.0823	219.658	94.8501	313.978	247.625
16.004	35.9087	60.474	44.5425	131.394	34.9126	219.672	94.3675	313.991	247.028
16.011	35.5347	60.482	44.4658	131.405	34.6457	219.682	93.8781	314.005	246.546
16.015	35.1066	60.492	44.7115	131.411	34.3871	219.691	93.3948	314.014	246.047
16.035	34.8062	60.507	44.906	131.429	34.204	219.701	92.8777	314.024	245.55
16.039	33.4509	60.515	45.2523	131.439	33.8013	219.715	92.3388	314.033	245.056
16.091	33.0315	60.527	45.5088	131.449	33.4054	219.724	91.7546	314.044	244.561
16.092	32.474	60.538	45.7383	131.483	33.1076	219.737	91.3361	314.054	243.986
16.093	32.3119	60.546	46.2504	131.485	32.8263	219.747	90.8406	314.068	243.495
16.095	31.9373	60.559	46.5004	131.487	32.5526	219.757	90.3737	314.079	242.99
16.108	31.3849	60.57	46.7554	131.496	32.4087	219.775	89.8886	314.092	242.511
16.11	31.048	60.582	47.1269	131.506	32.2695	219.779	89.3959	314.099	242.027
16.111	30.6328	60.592	47.41	131.53	32.0009	219.791	88.8903	314.108	241.562
16.123	30.2723	60.604	47.6757	131.531	31.7916	219.804	88.3771	314.159	241.054
16.133	30.5132	60.62	47.9858	131.538	31.2724	219.814	87.9159	314.16	240.47
16.143	30.0299	60.627	48.2451	131.553	30.9095	219.824	87.4625	314.163	239.98
16.157	29.6069	60.638	48.5028	131.56	30.6255	219.835	87.1967	314.168	239.42
16.175	30.1459	60.649	48.7093	131.57	30.2704	219.848	86.7016	314.196	238.896
16.185	29.7375	60.659	48.9888	131.592	29.9884	219.858	86.2509	314.198	238.394
16.194	29.3364	60.669	49.2668	131.598	29.7143	219.87	85.7903	314.199	237.875
16.203	28.8975	60.678	49.6432	131.606	29.3927	219.88	85.3606	314.209	237.348
16.216	28.5195	60.69	49.9589	131.617	29.1088	219.89	84.8635	314.227	236.753
16.228	28.1375	60.695	50.2503	131.625	28.8181	219.902	84.4265	314.232	236.244
16.236	27.1787	60.714	50.6475	131.637	28.3855	219.91	84.0374	314.245	235.866
16.245	26.7893	60.725	50.943	131.647	28.0196	219.92	83.6471	314.258	235.312
16.253	26.6745	60.734	51.2586	131.657	27.7521	219.935	83.2389	314.266	234.83
16.264	26.8873	60.745	51.4909	131.667	27.4749	219.945	82.8273	314.276	234.31
16.274	26.5545	60.755	51.8506	131.677	27.8208	219.958	82.3662	314.317	233.756
16.286	26.3594	60.782	52.1478	131.718	27.5031	219.968	81.9577	314.319	233.204
16.301	26.1461	60.792	52.2122	131.72	27.1601	219.981	81.5305	314.32	232.689
16.307	25.9798	60.836	52.5563	131.721	26.7681	219.991	81.2131	314.335	232.206
16.326	25.6658	60.837	52.881	131.722	26.4328	220	80.8165	314.338	231.703
16.359	25.5797	60.839	53.6619	131.75	25.9402	220.012	80.4519	314.343	230.999
16.36	25.1586	60.84	53.8727	131.753	25.6255	220.021	80.0496	314.354	230.426
16.365	25.3115	60.879	54.1625	131.774	25.1826	220.032	79.6321	314.364	229.91
16.379	25.2094	60.88	54.4732	131.776	24.7971	220.045	79.2162	314.376	229.33
16.39	24.8906	60.881	54.8069	131.777	25.2677	220.056	78.8044	314.388	228.831
16.401	24.5797	60.883	55.4173	131.79	24.8694	220.068	78.4472	314.397	228.326
16.41	24.3411	60.909	55.6234	131.797	24.4119	220.076	77.383	314.407	227.736
16.414	24.3095	60.915	55.8003	131.813	23.9164	220.109	76.9556	314.418	227.186
16.428	23.9959	60.924	56.2263	131.824	23.5063	220.11	76.5629	314.431	226.604
16.434	24.0686	60.934	56.632	131.834	22.8946	220.112	76.1478	314.443	226.117
16.459	23.8745	60.941	56.9136	131.844	22.4074	220.124	75.7104	314.454	225.524
16.46	24.6062	60.95	57.1822	131.855	21.9789	220.136	75.2568	314.463	224.841
16.462	24.6524	60.961	57.6069	131.863	21.606	220.143	74.9744	314.474	224.31
16.486	24.5506	60.997	57.9255	131.881	21.0442	220.154	74.5385	314.509	223.707
16.487	24.4315	60.998	58.3199	131.89	20.7287	220.166	74.1359	314.511	223.16
16.514	24.278	61	58.7811	131.906	20.3344	220.175	73.6501	314.522	222.569
16.515	24.1915	61.001	59.1937	131.911	20.1225	220.19	73.2064	314.531	221.976
16.516	24.3588	61.013	59.5718	131.925	20.0673	220.198	72.725	314.541	221.378
16.527	23.9311	61.018	59.7372	131.959	19.6488	220.209	72.2874	314.554	220.774
16.539	23.8408	61.033	60.1492	131.96	19.334	220.219	71.8402	314.594	220.197
16.553	24.0977	61.043	60.5391	131.963	18.9946	220.232	71.3042	314.594	219.571
16.564	24.2466	61.054	60.9426	131.965	18.6936	220.246	70.8529	314.6	219.027
16.572	24.1289	61.067	61.598	131.98	18.5369	220.255	70.3354	314.608	218.484
16.581	24.0249	61.078	62.0574	131.992	18.231	220.263	69.8728	314.617	217.845
16.593	23.9545	61.088	62.5338	132.001	18.001	220.275	69.3726	314.626	217.263
16.607	23.8709	61.108	62.7984	132.01	17.6064	220.285	68.9148	314.64	216.675
16.622	22.8177	61.114	63.2169	132.022	17.237	220.305	68.4646	314.651	216.056
16.628	23.1493	61.127	63.7115	132.033	16.9085	220.31	68.0447	314.663	215.486
16.638	23.1542	61.137	64.2281	132.043	16.616	220.313	67.4765	314.671	214.92
16.648	22.2885	61.145	64.1098	132.056	16.3154	220.331	66.9859	314.682	214.373
16.663	21.9951	61.156	64.5026	132.066	16.0667	220.343	66.5358	314.693	213.892
16.669	21.8644	61.162	64.8455	132.075	15.7508	220.354	66.0151	314.707	213.329
16.676	21.3032	61.177	65.1776	132.087	15.505	220.364	65.5696	314.718	212.712
16.694	21.3039	61.185	65.5323	132.096	15.2871	220.376	65.1068	314.728	212.16
16.705	21.2539	61.197	65.9724	132.112	15.0207	220.386	64.656	314.737	211.69
16.716	21.1504	61.207	66.3757	132.113	13.9329	220.395	64.275	314.747	211.085
16.727	21.0086	61.221	66.8567	132.133	13.7871	220.435	63.808	314.761	210.519
16.732	20.9766	61.235	67.2457	132.145	13.6799	220.436	63.3556	314.773	210.006
16.749	20.4885	61.248	67.6975	132.153	13.4076	220.439	62.9394	314.784	209.523
16.759	20.3395	61.256	68.1055	132.163	13.2545	220.476	62.5441	314.793	209.048
16.77	20.1685	61.265	68.4017	132.173	13.0158	220.477	62.0899	314.804	208.5
16.78	19.83	61.275	68.7885	132.183	12.9535	220.478	61.5925	314.813	207.935
16.792	19.6429	61.288	68.9811	132.199	12.7408	220.479	61.1702	314.819	207.413
16.802	19.3828	61.299	69.2681	132.208	12.7071	220.489	60.7911	314.839	206.911
16.815	19.1956	61.308	69.3963	132.244	12.6939	220.506	60.3704	314.853	206.438
16.828	18.9442	61.317	69.8088	132.245	12.6933	220.518	59.8527	314.863	205.848
16.837	18.4079	61.327	70.1589	132.253	12.6184	220.528	59.3984	314.87	205.212
16.846	17.8221	61.339	70.443	132.265	12.7243	220.538	58.9086	314.88	204.652
16.861	17.7283	61.354	70.7906	132.277	12.6892	220.551	58.4399	314.887	204.146
16.874	17.5378	61.361	70.9777	132.289	12.705	220.561	57.9574	314.904	203.622
16.882	17.4636	61.373	71.2759	132.299	12.5014	220.574	57.5416	314.914	203.076
16.892	17.1125	61.383	71.6486	132.312	12.5371	220.584	57.095	314.926	202.51
16.9	16.8211	61.394	72.0506	132.321	12.5991	220.594	56.6952	314.936	201.957
16.912	16.6142	61.4	71.8632	132.329	12.7026	220.604	56.2262	314.951	201.435
16.922	16.3653	61.418	72.2003	132.341	12.7305	220.614	55.7621	314.964	200.859
16.938	16.0295	61.428	72.4721	132.351	12.7046	220.629	55.3103	314.972	200.239
16.946	15.873	61.44	72.8177	132.361	12.852	220.639	54.8699	314.981	199.73
16.957	15.7665	61.45	73.1933	132.375	12.8496	220.649	54.408	314.992	199.174
16.967	15.5848	61.463	73.5506	132.389	12.9947	220.664	53.9249	315.002	198.631
16.983	15.4279	61.471	73.8181	132.4	13.0422	220.673	53.5395	315.013	198.15
16.999	15.3388	61.484	74.1845	132.407	13.0545	220.679	53.0695	315.025	197.618
17.018	15.4648	61.494	74.5089	132.417	13.4707	220.688	52.697	315.035	197.197
17.025	15.3424	61.505	74.9875	132.432	13.5718	220.704	52.2674	315.046	196.683
17.028	15.0819	61.517	75.3543	132.439	13.6418	220.714	51.804	315.057	196.116
17.035	14.8873	61.528	75.596	132.451	13.7255	220.725	51.4032	315.07	195.606
17.045	14.3226	61.539	76.0452	132.461	13.9407	220.736	50.9605	315.079	195.116
17.059	14.0157	61.549	76.3841	132.471	14.1296	220.753	50.5437	315.091	194.601
17.068	13.7705	61.56	76.6385	132.483	14.27	220.76	49.9323	315.101	194.072
17.079	13.5451	61.571	76.8695	132.493	14.4124	220.77	49.5001	315.113	193.55
17.089	13.1948	61.581	77.2019	132.498	14.597	220.779	49.1234	315.123	193.119
17.101	13.0971	61.607	77.5972	132.517	14.5047	220.791	48.6175	315.132	192.647
17.115	12.8499	61.609	78.0385	132.527	14.6686	220.804	48.1351	315.14	192.221
17.123	12.5416	61.617	78.3467	132.566	14.8484	220.812	47.6956	315.157	191.725
17.135	12.2206	61.628	78.6597	132.567	14.8744	220.825	47.2437	315.169	191.197
17.144	12.913	61.639	78.9204	132.568	15.0252	220.843	46.7764	315.178	190.72
17.155	13.09	61.648	79.2162	132.572	15.1843	220.878	46.4309	315.188	190.206
17.166	12.9673	61.66	79.4869	132.585	15.3456	220.879	45.8847	315.198	189.731
17.181	12.5975	61.671	79.7488	132.595	15.5089	220.88	45.4291	315.206	189.227
17.192	12.4804	61.681	80.1186	132.604	15.6696	220.882	44.9316	315.224	188.716
17.202	11.3768	61.692	80.5094	132.614	15.7301	220.896	44.4288	315.235	188.211
17.212	11.2456	61.703	80.6709	132.625	15.8169	220.898	43.9298	315.245	187.784
17.223	11.2066	61.713	81.126	132.639	15.9548	220.912	43.404	315.257	187.217
17.231	11.0217	61.719	81.4624	132.655	16.023	220.923	42.887	315.286	186.675
17.262	10.2165	61.745	81.7105	132.656	16.0649	220.933	42.417	315.287	186.132
17.264	9.71155	61.747	81.9817	132.672	16.2433	220.949	41.9111	315.288	185.545
17.268	9.42481	61.758	82.3182	132.682	16.3428	220.956	41.4285	315.314	185.013
17.275	9.24356	61.769	82.9129	132.693	16.5065	220.989	41.0368	315.314	184.462
17.287	9.01927	61.779	83.1562	132.706	16.6313	220.99	40.6166	315.346	183.904
17.297	8.87461	61.785	83.4033	132.715	16.768	221.003	40.1218	315.349	183.385
17.308	8.65508	61.804	83.7297	132.729	16.7787	221.013	39.604	315.374	182.852
17.322	8.28234	61.815	83.9687	132.741	16.8499	221.024	39.1386	315.374	182.441
17.333	8.42307	61.824	84.251	132.751	16.9857	221.035	38.6333	315.375	181.847
17.37	8.87763	61.834	84.4452	132.763	17.195	221.046	38.1447	315.387	181.322
17.371	8.73601	61.869	84.6376	132.791	17.3317	221.055	37.6359	315.399	180.772
17.373	8.68078	61.871	84.8801	132.8	17.4182	221.064	37.1972	315.414	180.18
17.388	8.37805	61.871	85.216	132.807	17.5408	221.081	36.7254	315.42	179.64
17.4	8.24508	61.881	85.4658	132.818	16.9746	221.089	36.2745	315.43	179.106
17.41	7.99568	61.89	85.6914	132.829	16.9957	221.117	35.7939	315.441	178.66
17.42	7.87107	61.9	86.7293	132.848	16.99	221.118	35.3552	315.454	178.063
17.432	7.56174	61.95	86.9315	132.85	17.0922	221.119	34.9334	315.466	177.505
17.445	7.46032	61.951	87.107	132.86	17.1858	221.134	34.4629	315.478	176.875
17.454	7.04644	61.952	86.9855	132.867	16.869	221.147	33.9731	315.486	176.291
17.464	6.83217	61.954	87.1819	132.904	16.9097	221.163	33.5689	315.496	175.755
17.474	6.77408	61.955	87.3251	132.905	16.9734	221.175	33.1307	315.508	175.155
17.485	6.56566	61.982	87.5427	132.934	17.0093	221.202	32.6988	315.517	174.591
17.493	6.43587	61.983	87.7226	132.937	16.1528	221.214	32.3282	315.525	174.019
17.502	6.36974	61.992	87.9117	132.942	16.0847	221.223	31.9003	315.541	173.472
17.518	6.40555	62.001	88.2715	132.961	16.0949	221.231	31.5221	315.552	172.936
17.529	5.97334	62.011	88.7123	132.962	16.1697	221.243	31.1527	315.597	172.404
17.542	5.67174	62.024	88.8933	132.963	16.1585	221.256	30.7993	315.599	171.883
17.553	5.21523	62.032	89.0917	132.979	16.67	221.266	30.4404	315.616	171.358
17.564	5.02637	62.045	89.2325	132.99	16.6039	221.282	30.0248	315.617	170.846
17.578	5.06501	62.055	89.4539	133	16.6226	221.289	29.6681	315.617	170.369
17.585	4.90472	62.065	89.7391	133.012	16.539	221.298	29.1255	315.632	169.8
17.597	4.71105	62.077	89.9617	133.03	16.6233	221.309	28.7785	315.642	169.201
17.606	4.59168	62.085	90.2186	133.031	16.5038	221.321	28.4117	315.653	168.659
17.617	4.50703	62.098	90.3013	133.05	16.5175	221.331	28.0752	315.658	168.115
17.629	4.79476	62.102	90.49	133.061	16.4388	221.341	27.7711	315.676	167.591
17.641	4.39737	62.124	90.677	133.071	16.2412	221.352	27.4511	315.684	167.083
17.65	4.54305	62.168	91.1474	133.082	16.2442	221.363	27.134	315.694	166.59
17.683	4.33431	62.169	91.4468	133.092	16.1311	221.372	26.8183	315.707	166.094
17.684	3.98445	62.17	91.6546	133.102	16.0507	221.383	26.5257	315.719	165.609
17.685	3.80332	62.171	91.9262	133.113	15.9341	221.398	26.231	315.731	165.133
17.715	3.51097	62.187	92.1517	133.121	15.6608	221.41	25.9656	315.741	164.575
17.717	3.38115	62.187	92.2434	133.131	15.5691	221.425	25.7198	315.748	164.105
17.718	3.08777	62.199	92.4155	133.143	15.3762	221.43	25.4937	315.764	163.597
17.74	2.81394	62.208	92.8278	133.156	15.4045	221.441	25.2387	315.772	163.059
17.742	3.98108	62.22	93.0826	133.192	15.3452	221.451	24.9705	315.781	162.53
17.752	3.69041	62.233	93.3252	133.201	14.5799	221.464	24.7249	315.798	161.991
17.754	3.59837	62.244	93.5894	133.211	14.5926	221.474	24.5843	315.806	161.419
17.773	3.64103	62.254	94.1643	133.232	14.6458	221.484	24.438	315.815	160.842
17.783	3.59572	62.265	94.381	133.244	14.7389	221.494	24.2387	315.826	160.188
17.792	3.66095	62.274	94.618	133.252	14.6926	221.507	23.9872	315.838	159.646
17.802	3.77283	62.284	94.7483	133.255	14.6619	221.514	23.8115	315.845	159.169
17.817	3.65016	62.295	95.0124	133.285	14.65	221.53	23.6804	315.852	158.618
17.829	3.14732	62.309	95.2728	133.286	14.7172	221.539	22.2068	315.875	158.084
17.839	3.23442	62.319	95.5006	133.287	15.7719	221.55	22.095	315.91	157.596
17.849	3.35713	62.329	95.677	133.29	15.4427	221.564	22.4647	315.911	157.089
17.859	3.44746	62.341	95.9161	133.299	15.5956	221.57	22.4327	315.912	156.556
17.868	2.93552	62.352	96.1524	133.308	15.7296	221.605	22.3668	315.913	155.988
17.879	2.98024	62.363	96.4081	133.318	15.9537	221.611	22.3218	315.921	155.46
17.885	3.03435	62.377	96.5831	133.334	16.3436	221.623	22.3329	315.939	154.899
17.904	3.10949	62.386	96.663	133.338	16.5562	221.656	22.3284	315.949	154.315
17.933	2.30901	62.394	96.9594	133.353	16.9015	221.657	22.3099	315.963	153.753
17.934	2.20137	62.405	97.2913	133.364	17.1355	221.657	22.2275	315.995	153.238
17.935	2.34511	62.419	97.8534	133.374	17.3225	221.673	22.1972	315.996	152.684
17.946	2.60218	62.427	98.0367	133.385	17.4827	221.682	22.3394	315.997	152.141
17.96	3.06644	62.441	98.4088	133.397	17.7499	221.693	22.3598	316.004	151.638
17.971	3.34542	62.451	98.2566	133.41	18.0127	221.722	22.3937	316.021	151.135
17.979	3.50651	62.461	98.5346	133.42	18.2895	221.724	22.3997	316.057	150.614
17.992	3.72053	62.474	99.0934	133.43	18.5656	221.725	22.4419	316.058	150.04
18	3.90829	62.482	99.5221	133.442	19.1577	221.755	22.477	316.068	149.535
18.015	4.67212	62.491	99.8945	133.453	19.5221	221.779	22.5489	316.079	148.997
18.027	4.85399	62.507	100.18	133.464	19.7341	221.783	22.5684	316.084	148.49
18.037	5.06946	62.517	100.592	133.475	19.9537	221.798	22.5942	316.094	147.981
18.045	5.33848	62.531	100.964	133.484	20.2721	221.799	22.6384	316.126	147.502
18.055	5.65008	62.54	101.446	133.498	20.5696	221.812	22.6515	316.137	147.101
18.07	5.78854	62.55	102.043	133.506	20.9365	221.826	22.6714	316.145	146.581
18.078	5.96836	62.556	102.375	133.518	21.2379	221.838	22.7129	316.154	146.079
18.092	6.24059	62.573	102.737	133.523	21.5742	221.85	22.7776	316.159	145.593
18.101	6.44732	62.585	103.135	133.541	21.8907	221.857	22.7905	316.168	145.041
18.134	6.58872	62.596	103.504	133.552	22.3005	221.867	22.8774	316.174	144.54
18.135	6.46123	62.604	103.868	133.562	22.7188	221.884	23.0687	316.218	144.013
18.136	6.56851	62.621	104.059	133.572	23.0585	221.896	23.0772	316.22	143.553
18.149	6.75147	62.633	104.258	133.584	23.4661	221.925	23.1204	316.223	143.095
18.158	6.88469	62.64	104.622	133.597	23.8236	221.927	23.0821	316.235	142.634
18.168	7.06487	62.65	105.129	133.607	24.0793	221.928	23.0929	316.247	142.025
18.179	7.14841	62.657	105.44	133.617	24.3729	221.936	23.1099	316.257	141.444
18.189	7.06524	62.67	105.771	133.632	24.7584	221.953	23.1326	316.267	140.943
18.199	7.15156	62.679	106.174	133.637	25.116	221.963	23.0982	316.278	140.461
18.214	7.46958	62.697	106.649	133.647	25.3944	221.964	23.0537	316.288	139.938
18.225	7.71817	62.706	106.932	133.655	25.935	221.979	23.1211	316.303	139.451
18.234	7.91799	62.715	107.324	133.672	26.3329	221.99	23.1481	316.337	138.84
18.244	8.06854	62.726	107.65	133.682	26.6723	222.001	23.1346	316.339	138.3
18.255	8.17153	62.737	108.204	133.692	27.1702	222.037	23.1022	316.34	137.779
18.266	8.33927	62.749	108.457	133.704	27.5502	222.043	23.0155	316.341	137.257
18.272	8.12757	62.762	108.782	133.714	27.8964	222.05	22.9354	316.356	136.727
18.29	8.23113	62.77	109.208	133.731	28.2578	222.064	22.907	316.36	136.158
18.303	8.35218	62.779	109.621	133.738	28.6429	222.073	22.8931	316.378	135.648
18.311	8.36645	62.789	110.381	133.749	28.9865	222.086	22.9002	316.389	135.135
18.321	9.43002	62.8	110.667	133.759	29.2509	222.095	22.8886	316.398	134.58
18.346	9.59405	62.806	111.033	133.769	29.6451	222.103	22.8415	316.411	133.934
18.348	9.76738	62.825	111.074	133.792	29.9602	222.113	22.8323	316.422	133.352
18.361	10.0636	62.836	111.371	133.798	30.309	222.115	22.8582	316.434	132.82
18.396	10.2255	62.847	111.695	133.807	30.7816	222.158	22.8586	316.442	132.31
18.4	10.922	62.858	112.037	133.846	31.1014	222.159	22.8258	316.454	131.764
18.411	11.0698	62.873	112.078	133.848	31.4742	222.162	22.8277	316.465	131.223
18.435	11.1926	62.881	112.129	133.849	31.8669	222.176	22.7246	316.487	130.732
18.448	11.339	62.893	112.497	133.85	32.2769	222.178	22.6518	316.488	130.186
18.457	11.5006	62.903	112.843	133.864	32.7756	222.189	22.6152	316.524	129.628
18.467	11.7449	62.912	113.154	133.867	33.1814	222.199	22.6012	316.526	129.06
18.476	12.1232	62.925	113.6	133.878	33.5766	222.208	22.5683	316.527	128.493
18.485	12.0151	62.935	113.944	133.892	33.9168	222.216	22.5253	316.528	127.997
18.502	12.1452	62.94	114.269	133.9	34.1894	222.233	22.4771	316.553	127.438
18.509	12.332	62.958	114.655	133.908	34.5243	222.243	22.4418	316.555	126.93
18.51	12.636	62.968	114.964	133.939	34.9306	222.254	22.3441	316.564	126.397
18.522	12.6405	62.98	115.261	133.942	35.3895	222.265	22.2978	316.598	125.871
18.532	12.9762	62.99	115.558	133.983	35.6975	222.277	22.2791	316.599	125.355
18.544	13.1824	63.002	115.933	133.985	35.8481	222.283	22.2527	316.609	124.817
18.553	13.2568	63.013	114.783	133.986	36.179	222.304	22.1745	316.622	124.349
18.556	13.4213	63.023	115.175	133.987	36.5196	222.309	22.033	316.631	123.77
18.563	13.5428	63.035	115.602	134	36.801	222.319	21.9574	316.64	123.398
18.58	13.7684	63.044	115.944	134.013	37.5087	222.33	21.8939	316.65	122.921
18.662	14.3356	63.055	116.371	134.026	37.8702	222.344	21.8038	316.66	122.387
18.663	14.4707	63.066	116.29	134.036	38.2108	222.355	21.7221	316.671	121.888
18.665	14.5587	63.079	116.682	134.038	38.5604	222.365	21.6754	316.677	121.359
18.666	14.7937	63.09	117.135	134.058	38.8983	222.376	21.5664	316.721	120.836
18.667	14.8986	63.114	117.521	134.07	38.6305	222.385	21.4589	316.723	120.333
18.668	14.8481	63.151	117.952	134.078	39.0545	222.397	21.3053	316.728	119.822
18.669	15.0009	63.152	118.336	134.089	39.4862	222.408	21.1298	316.738	119.304
18.682	15.3321	63.155	118.778	134.1	39.9998	222.423	21.0423	316.754	118.818
18.684	15.4683	63.18	119.297	134.114	39.8434	222.429	20.9196	316.761	118.296
18.7	15.6243	63.182	119.84	134.123	40.2084	222.439	20.8378	316.772	117.779
18.715	15.7959	63.191	120.108	134.133	40.4877	222.45	20.749	316.782	117.254
18.729	15.952	63.22	120.471	134.144	40.8703	222.461	20.7599	316.793	116.746
18.745	16.099	63.225	120.928	134.159	41.2165	222.471	20.6978	316.807	116.135
18.754	16.1878	63.233	121.575	134.173	41.575	222.485	20.6279	316.818	115.565
18.764	16.2594	63.247	122.31	134.183	41.8599	222.497	20.5021	316.827	115.05
18.779	15.8825	63.25	122.718	134.191	41.9793	222.509	20.4032	316.837	114.498
18.786	15.8811	63.259	123.149	134.202	42.1901	222.521	20.3581	316.863	114.004
18.792	15.9918	63.28	123.552	134.21	42.4374	222.527	20.2463	316.865	113.454
18.797	15.9071	63.309	123.849	134.219	42.7217	222.544	20.1704	316.866	112.873
18.808	15.9055	63.311	124.127	134.232	43.0208	222.55	20.1069	316.89	112.298
18.826	15.906	63.323	124.612	134.244	43.3109	222.564	20.0294	316.893	111.689
18.857	16.092	63.344	124.97	134.254	43.6176	222.575	19.9973	316.902	111.13
18.859	16.1786	63.353	125.487	134.265	44.1041	222.583	19.9373	316.914	110.593
18.884	16.4811	63.363	125.83	134.275	44.4213	222.592	19.9015	316.929	110.052
18.889	17.0431	63.374	126.266	134.288	44.643	222.607	19.8405	316.93	109.57
18.899	16.9763	63.386	126.639	134.303	45.036	222.618	19.8434	316.948	109.055
18.9	17.0576	63.398	126.997	134.311	46.0734	222.629	19.7793	316.959	108.522
18.904	17.1727	63.408	127.393	134.321	46.3765	222.643	19.7492	316.971	107.997
18.919	17.257	63.448	127.456	134.331	46.6493	222.648	19.6879	316.979	107.431
18.928	17.4016	63.449	127.869	134.342	46.9137	222.658	19.688	317.007	106.971
18.945	17.5072	63.454	128.216	134.353	47.2448	222.664	19.7632	317.008	106.466
18.949	17.5243	63.466	128.743	134.366	47.559	222.683	19.7489	317.016	105.892
18.957	18.5779	63.474	129.105	134.376	47.8642	222.693	19.7126	317.026	105.347
18.969	19.1142	63.477	129.501	134.387	48.182	222.704	21.1942	317.035	104.797
18.984	19.2321	63.487	129.891	134.398	48.4609	222.718	21.418	317.046	104.251
18.995	19.3569	63.496	130.264	134.408	49.4063	222.729	21.1597	317.075	103.745
19.002	19.4337	63.506	130.625	134.417	49.7084	222.732	21.319	317.082	103.227
19.012	19.5435	63.519	130.982	134.425	50.1267	222.75	21.4577	317.094	102.711
19.04	19.6775	63.529	131.517	134.442	50.5138	222.76	21.6935	317.102	102.158
19.042	19.753	63.542	131.876	134.453	50.83	222.771	21.7646	317.112	101.722
19.05	19.8186	63.553	132.305	134.462	51.175	222.781	21.9182	317.124	101.284
19.057	20.9391	63.561	132.623	134.472	51.5808	222.794	22.1249	317.137	100.876
19.07	21.2978	63.596	132.952	134.489	51.8744	222.813	22.3328	317.146	100.331
19.081	21.5252	63.598	133.261	134.498	52.2001	222.819	22.526	317.156	99.8512
19.092	21.7173	63.599	133.601	134.509	52.5951	222.826	22.6295	317.167	99.3714
19.103	21.9415	63.614	133.943	134.52	52.9508	222.836	22.8641	317.178	98.871
19.12	22.2013	63.623	134.676	134.534	53.3213	222.848	23.1069	317.188	98.3817
19.121	22.3688	63.624	135.103	134.538	53.6126	222.857	23.3858	317.204	97.8784
19.149	22.5146	63.639	135.429	134.549	53.9251	222.87	23.6422	317.212	97.4044
19.15	22.7677	63.644	135.748	134.564	54.1943	222.881	23.9421	317.221	96.9744
19.16	22.6394	63.673	136.093	134.573	54.4696	222.891	24.1582	317.231	96.4983
19.169	22.9798	63.677	136.365	134.584	54.9059	222.903	24.3847	317.242	95.9935
19.253	23.2204	63.683	136.727	134.595	55.2912	222.913	24.6704	317.25	95.5026
19.256	23.468	63.696	137.08	134.605	55.6807	222.923	24.9745	317.267	94.9955
19.257	23.731	63.711	137.45	134.611	56.1514	222.949	25.2877	317.278	94.4518
19.258	24.0665	63.733	137.581	134.63	56.4048	222.95	25.6217	317.287	93.9146
19.342	24.4766	63.741	137.829	134.639	56.7646	222.976	25.9102	317.314	93.4991
19.344	24.8587	63.743	138.118	134.652	57.0641	222.978	26.2259	317.315	93.0199
19.346	25.4092	63.753	138.452	134.661	57.4042	223.003	26.6813	317.324	92.5827
19.347	25.5834	63.76	138.778	134.673	57.6623	223.005	27.0604	317.335	92.0646
19.411	25.7963	63.772	139.075	134.686	58.0322	223.015	27.2473	317.345	91.5755
19.412	25.9765	63.785	139.377	134.695	58.4223	223.033	27.5651	317.353	90.9899
19.414	26.226	63.793	139.731	134.712	58.8122	223.04	27.935	317.367	90.429
19.415	26.3634	63.803	139.912	134.717	59.1549	223.045	28.3423	317.379	89.8813
19.416	26.5314	63.813	140.004	134.727	59.5827	223.052	28.7176	317.389	89.4242
19.435	26.8194	63.827	140.239	134.739	60.1723	223.069	29.1215	317.399	88.9492
19.436	27.3849	63.835	140.546	134.754	60.5044	223.078	29.548	317.408	88.4173
19.496	27.3974	63.851	140.838	134.761	60.8709	223.089	29.9785	317.423	87.8804
19.498	27.3404	63.859	140.987	134.771	61.2363	223.103	30.3536	317.431	87.393
19.499	27.4813	63.869	141.247	134.782	61.5389	223.11	30.6095	317.441	86.8874
19.509	27.7596	63.881	141.625	134.794	61.8405	223.124	31.0123	317.448	86.4011
19.513	28.1011	63.893	141.903	134.803	62.2433	223.136	31.4054	317.481	85.8913
19.522	28.3717	63.905	142.018	134.817	62.5138	223.144	31.8584	317.483	85.3993
19.592	28.6648	63.914	142.358	134.827	62.9234	223.154	32.3561	317.484	84.9195
19.595	28.888	63.924	142.622	134.838	63.25	223.165	32.8512	317.498	84.32
19.596	29.2834	63.937	142.852	134.848	63.6852	223.178	33.289	317.509	83.8155
19.597	29.6225	63.946	143.097	134.859	63.9491	223.192	33.7132	317.52	83.29
19.599	29.9412	63.958	142.869	134.871	64.2794	223.2	34.1201	317.532	82.7728
19.6	30.3477	63.962	143.056	134.882	64.6751	223.21	34.5297	317.54	82.2888
19.611	30.7777	63.98	143.258	134.893	64.9825	223.223	35.0189	317.55	81.7883
19.683	31.1123	63.997	143.549	134.924	65.3237	223.23	35.491	317.561	81.351
19.685	31.5118	63.999	143.84	134.935	65.6694	223.243	35.9373	317.572	80.8788
19.686	31.7309	64.01	144.005	134.944	65.7801	223.257	36.3605	317.599	80.4702
19.689	32.0544	64.022	144.221	134.952	66.1592	223.273	36.6005	317.601	79.9615
19.699	32.3942	64.036	144.71	134.961	66.5733	223.276	37.2115	317.632	79.4637
19.708	32.7612	64.047	144.878	134.971	66.8962	223.286	37.6837	317.633	78.9242
19.721	33.2384	64.056	145.107	134.982	67.2386	223.3	38.1297	317.656	78.4319
19.73	33.5972	64.066	145.343	134.992	67.4609	223.305	38.6321	317.657	77.8984
19.738	33.9847	64.077	145.631	134.998	67.7881	223.322	39.1083	317.662	77.435
19.753	34.4011	64.088	145.477	135.017	67.8894	223.333	39.5685	317.672	76.8787
19.763	34.7801	64.103	145.707	135.026	68.2527	223.342	40.1171	317.681	76.3773
19.776	35.1161	64.114	145.968	135.035	68.2191	223.354	40.5718	317.698	75.9531
19.785	35.3789	64.123	146.227	135.047	68.6274	223.392	41.0296	317.722	75.4071
19.795	35.641	64.131	146.947	135.058	69.0168	223.393	41.4578	317.728	74.8619
19.809	36.2312	64.144	147.126	135.071	69.2113	223.394	41.8813	317.741	74.3766
19.82	36.6105	64.157	147.326	135.082	69.6244	223.437	42.3088	317.749	73.8969
19.83	36.9832	64.169	147.552	135.126	70.1839	223.438	42.7325	317.762	73.3519
19.841	37.4573	64.178	148.705	135.127	70.6041	223.439	43.1882	317.769	72.8046
19.849	37.8025	64.188	148.214	135.128	71.0378	223.44	43.8421	317.774	72.3187
19.864	38.2104	64.199	148.595	135.13	71.7949	223.455	44.1925	317.795	71.7554
19.865	38.5537	64.209	148.976	135.146	72.133	223.457	44.6426	317.805	71.2677
19.885	38.53	64.218	149.395	135.147	72.5062	223.464	45.0399	317.833	70.7738
19.929	38.9594	64.234	150.306	135.156	72.8905	223.474	45.4391	317.835	70.246
19.93	39.2659	64.244	150.746	135.168	73.2272	223.483	45.8708	317.845	69.7641
19.931	39.5159	64.255	151.128	135.177	73.5936	223.495	46.3223	317.853	69.2993
19.932	39.7927	64.265	151.544	135.192	74.6535	223.513	46.7866	317.861	68.7291
19.948	39.9545	64.278	152.068	135.204	75.073	223.518	47.3589	317.873	68.1973
19.948	40.333	64.289	152.528	135.211	75.5045	223.529	47.8877	317.882	67.7687
19.978	40.743	64.299	153.029	135.223	75.7894	223.541	48.3384	317.893	67.2816
19.979	41.4111	64.31	153.307	135.235	76.1789	223.55	48.7791	317.906	66.7183
19.98	41.8028	64.32	153.561	135.252	76.5689	223.56	49.2204	317.915	66.2184
20.004	41.8727	64.331	154.395	135.28	77.1351	223.575	49.6652	317.929	65.6882
20.006	42.0721	64.356	154.765	135.282	77.4903	223.584	50.0386	317.942	65.1741
20.036	42.3757	64.394	155.215	135.283	77.8884	223.594	50.4569	317.951	64.77
20.038	42.6544	64.396	155.385	135.307	78.2592	223.606	50.8999	317.952	64.2923
20.039	42.9567	64.397	155.539	135.322	78.6111	223.617	51.4288	317.971	63.8001
20.048	43.2406	64.399	155.865	135.339	79.02	223.623	51.8109	317.983	63.3577
20.062	43.4775	64.419	156.035	135.34	79.4913	223.641	52.242	317.993	62.8653
20.073	43.7214	64.421	156.448	135.341	79.9013	223.652	52.7071	318.002	62.4317
20.081	44.2204	64.432	156.866	135.354	80.2749	223.662	53.1539	318.012	61.9544
20.092	44.4947	64.443	157.39	135.365	80.7304	223.673	53.5936	318.02	61.5222
20.102	44.919	64.451	157.647	135.38	81.154	223.683	54.0758	318.04	61.04
20.114	45.1986	64.462	158.031	135.389	81.5738	223.699	54.5083	318.055	60.5439
20.125	45.5228	64.473	158.43	135.404	81.8227	223.707	54.9561	318.056	60.064
20.139	45.7673	64.487	158.972	135.415	82.2301	223.717	55.4039	318.069	59.5867
20.148	45.7697	64.499	159.377	135.433	82.6669	223.728	55.8973	318.079	59.0675
20.158	46.0227	64.509	159.823	135.435	83.0367	223.739	56.3434	318.094	58.7319
20.169	46.0599	64.519	160.228	135.444	83.3385	223.753	56.8135	318.105	58.2355
20.183	47.1614	64.529	160.618	135.454	83.8087	223.764	57.2933	318.114	57.7698
20.202	47.4528	64.536	160.992	135.465	84.1588	223.773	57.7621	318.155	57.3709
20.214	47.752	64.554	161.335	135.476	84.4238	223.782	58.1722	318.156	56.8847
20.226	47.9443	64.564	161.712	135.491	84.7322	223.792	58.6313	318.157	56.3903
20.236	48.1437	64.573	162.022	135.496	85.0616	223.806	59.0859	318.159	55.9154
20.246	47.462	64.584	162.411	135.505	85.3681	223.817	59.558	318.174	55.4485
20.252	47.6091	64.594	162.78	135.532	85.7162	223.823	60.0112	318.177	55.027
20.269	47.6055	64.6	162.861	135.54	86.0608	223.839	60.4415	318.19	54.6287
20.297	47.4182	64.62	163.278	135.549	86.3153	223.848	60.9347	318.2	54.1458
20.298	47.7841	64.629	163.638	135.557	86.6346	223.87	61.3993	318.213	53.699
20.3	47.9388	64.641	163.886	135.566	86.9155	223.882	61.8641	318.226	53.2989
20.31	48.0761	64.651	164.013	135.575	87.1998	223.893	62.2527	318.235	52.8459
20.317	48.1941	64.664	164.398	135.587	87.6933	223.904	62.725	318.245	52.2976
20.336	48.3337	64.677	164.745	135.597	88.0282	223.915	63.2131	318.255	51.7843
20.346	48.3581	64.685	165.127	135.605	88.2461	223.925	63.6968	318.268	51.2053
20.357	48.5728	64.728	165.474	135.616	88.6048	223.935	64.1843	318.279	50.7311
20.367	48.8058	64.729	165.749	135.627	88.889	223.944	64.6043	318.29	50.2253
20.379	49.0816	64.73	166.123	135.637	89.3047	223.959	65.0971	318.3	49.7813
20.399	49.3614	64.732	166.358	135.652	89.6298	223.971	65.5346	318.313	49.2706
20.4	49.3728	64.747	166.625	135.667	89.9612	223.989	65.9888	318.322	48.7138
20.414	49.5925	64.747	166.925	135.698	90.367	224.024	66.4771	318.339	48.2137
20.421	49.8332	64.762	167.214	135.7	90.8077	224.026	66.9698	318.351	47.7334
20.432	50.032	64.772	167.547	135.714	91.2608	224.057	67.407	318.369	47.1314
20.459	50.1133	64.783	168.004	135.716	91.6379	224.058	67.8741	318.379	46.6195
20.461	50.2065	64.797	168.488	135.747	91.9179	224.059	68.2609	318.387	46.1457
20.469	50.2438	64.807	169.138	135.748	92.2368	224.086	68.7684	318.405	45.5868
20.479	50.4142	64.817	169.437	135.749	92.5741	224.087	69.2615	318.415	45.1987
20.488	50.7441	64.826	169.638	135.769	92.8472	224.113	69.8121	318.431	44.7138
20.498	50.857	64.837	169.875	135.786	93.2254	224.115	70.3142	318.433	44.2997
20.513	50.8305	64.848	170.22	135.793	93.6233	224.116	70.8384	318.434	43.7529
20.526	50.7268	64.858	170.516	135.798	94.0798	224.124	71.3325	318.445	43.2769
20.536	50.485	64.872	170.752	135.807	94.6582	224.141	71.7353	318.453	42.7683
20.543	50.5344	64.882	171.058	135.816	95.0237	224.147	72.1376	318.468	42.2801
20.558	50.6605	64.894	171.327	135.849	95.4273	224.161	72.6269	318.478	41.7753
20.561	50.4208	64.903	171.574	135.849	95.7613	224.169	73.1242	318.489	41.3338
20.579	50.449	64.912	171.848	135.851	96.1019	224.178	73.5896	318.501	40.9609
20.596	50.7278	64.92	172.199	135.863	96.4521	224.189	74.0575	318.51	40.5208
20.601	50.8824	64.938	172.504	135.871	96.7687	224.207	74.528	318.522	40.1177
20.608	50.9832	64.949	172.855	135.882	96.8708	224.228	74.9767	318.552	39.7152
20.62	51.0837	64.959	173.115	135.891	97.1933	224.238	75.3386	318.565	39.3203
20.63	51.6195	64.969	173.446	135.905	97.4339	224.247	75.7202	318.595	38.9531
20.636	52.161	64.979	173.649	135.917	97.7189	224.258	76.2528	318.597	38.5273
20.654	52.2674	64.993	173.86	135.926	98.0418	224.263	76.8523	318.598	38.1377
20.664	52.5475	65.005	173.939	135.955	98.3328	224.272	77.3359	318.603	37.8065
20.677	52.7625	65.015	174.288	135.956	98.6098	224.288	77.7977	318.611	37.4205
20.686	53.0716	65.025	174.566	135.973	98.9707	224.291	78.2939	318.623	37.0151
20.696	53.2893	65.036	174.783	135.982	99.1323	224.3	78.7604	318.632	36.6127
20.704	53.612	65.046	175.002	135.992	99.7376	224.311	79.2248	318.634	36.3602
20.72	53.83	65.065	175.32	136.003	99.9134	224.32	79.8209	318.642	36.032
20.734	54.1012	65.075	175.694	136.015	100.23	224.327	80.2705	318.654	35.7161
20.742	54.2766	65.082	175.943	136.02	100.544	224.348	80.7418	318.656	35.4405
20.752	54.4053	65.09	176.256	136.038	100.857	224.363	81.2398	318.674	35.1612
20.763	54.599	65.101	176.499	136.049	101.177	224.372	81.6931	318.69	34.8688
20.775	54.8787	65.111	176.726	136.057	101.508	224.379	82.2065	318.7	34.6161
20.787	54.9458	65.119	176.896	136.068	101.764	224.39	82.6885	318.71	34.2834
20.796	55.3952	65.135	177.218	136.079	102.41	224.394	83.2113	318.732	33.8048
20.807	55.5759	65.146	177.487	136.086	102.765	224.41	83.9371	318.747	33.5289
20.817	56.0015	65.158	178.097	136.104	103.093	224.422	84.3086	318.754	33.2554
20.827	56.4415	65.17	178.546	136.113	103.463	224.431	84.8661	318.761	32.992
20.854	56.5608	65.18	178.796	136.123	103.731	224.441	85.3726	318.766	32.8026
20.864	56.806	65.191	179.122	136.135	104.105	224.475	85.8371	318.775	32.594
20.866	57.0765	65.202	179.315	136.157	104.478	224.477	86.3623	318.785	32.373
20.874	57.3276	65.211	179.816	136.172	105.075	224.488	86.8418	318.79	32.1606
20.885	57.6744	65.221	180.069	136.182	105.468	224.504	87.2366	318.805	31.9378
20.896	58.0859	65.239	180.275	136.19	106.307	224.518	87.7181	318.822	31.6859
20.918	58.4752	65.244	180.561	136.202	106.778	224.527	88.1789	318.833	31.5218
20.933	58.8695	65.256	180.33	136.212	107.188	224.535	88.6977	318.844	31.3804
20.934	59.2277	65.267	180.573	136.226	107.677	224.547	89.176	318.852	31.2013
20.945	59.3308	65.278	180.814	136.236	108.058	224.555	89.6527	318.863	31.0918
20.957	59.7768	65.29	180.981	136.248	108.528	224.564	90.1622	318.872	30.9995
21.003	60.0342	65.299	181.221	136.258	108.969	224.567	90.4919	318.885	30.8463
21.004	60.3852	65.305	182.288	136.268	109.376	224.576	90.8088	318.895	30.7388
21.005	60.7425	65.323	182.463	136.278	109.461	224.584	91.3505	318.925	30.6311
21.018	61.02	65.333	182.697	136.291	109.985	224.598	91.8052	318.926	30.4913
21.023	61.4758	65.345	182.848	136.299	110.421	224.608	92.2915	318.953	30.37
21.033	61.7513	65.354	183.23	136.312	110.854	224.619	92.7646	318.954	30.2634
21.043	62.462	65.365	183.371	136.32	111.326	224.628	93.2542	318.957	30.1718
21.051	62.9784	65.378	183.603	136.331	111.686	224.639	93.7445	318.983	30.1548
21.061	63.2753	65.392	183.878	136.341	112.156	224.654	94.2367	318.983	30.1201
21.066	63.6525	65.4	184.002	136.356	112.613	224.668	94.7202	318.985	30.0919
21.077	63.9886	65.41	184.177	136.367	113.027	224.675	95.1686	318.996	29.927
21.112	64.2256	65.419	184.248	136.406	113.538	224.718	95.6157	319.005	29.767
21.116	64.1776	65.429	184.438	136.407	114.032	224.72	96.0632	319.016	29.7603
21.127	64.3534	65.444	184.911	136.408	114.485	224.721	96.552	319.026	29.7225
21.131	64.7395	65.455	184.73	136.409	114.64	224.735	96.9855	319.035	29.7415
21.137	64.7463	65.466	184.896	136.425	115.083	224.736	97.4308	319.041	29.6897
21.146	64.4767	65.49	185.157	136.434	115.535	224.753	97.8751	319.059	30.2109
21.174	64.8115	65.492	185.286	136.445	115.971	224.762	98.3444	319.07	30.0998
21.175	65.1605	65.494	185.398	136.453	116.432	224.776	98.8053	319.08	29.4952
21.176	65.5373	65.536	185.534	136.469	116.835	224.78	99.2896	319.092	29.2588
21.215	65.9705	65.538	185.848	136.497	117.373	224.795	99.7657	319.102	28.4621
21.217	66.3956	65.539	185.962	136.498	117.83	224.807	100.225	319.111	28.5192
21.218	66.7815	65.541	186.036	136.532	118.422	224.819	100.719	319.127	28.6384
21.242	67.189	65.565	186.345	136.534	118.838	224.827	101.227	319.136	28.6319
21.251	67.7173	65.582	186.365	136.535	119.285	224.84	101.725	319.152	28.6445
21.262	68.2387	65.584	186.358	136.561	119.771	224.853	102.188	319.157	28.7755
21.272	68.6697	65.597	186.355	136.563	120.157	224.861	102.663	319.172	28.8881
21.284	69.0156	65.614	186.426	136.574	120.561	224.871	103.155	319.181	29.0293
21.293	69.3967	65.62	186.383	136.584	121.089	224.881	103.608	319.191	29.1824
21.308	69.7777	65.625	186.336	136.598	121.384	224.896	104.02	319.202	29.1466
21.313	70.3796	65.642	186.29	136.612	121.777	224.905	104.449	319.213	29.2359
21.324	69.908	65.652	186.243	136.621	122.068	224.917	104.884	319.223	29.337
21.337	70.2441	65.662	186.122	136.633	122.505	224.928	105.364	319.237	29.3554
21.368	70.1892	65.671	186.075	136.641	122.943	224.937	105.801	319.247	29.3997
21.37	70.9805	65.685	185.969	136.651	123.224	224.948	106.236	319.257	29.4707
21.38	71.1756	65.694	185.811	136.662	123.678	224.959	106.694	319.269	29.5743
21.407	71.4214	65.708	185.638	136.674	124.16	224.971	107.173	319.28	29.6995
21.41	71.6742	65.718	185.456	136.684	124.691	224.983	107.621	319.291	29.756
21.412	72.0353	65.735	185.585	136.695	125.135	224.993	108.092	319.302	29.8088
21.425	72.6694	65.748	185.442	136.707	125.53	225.003	108.52	319.313	29.8977
21.435	72.734	65.79	184.894	136.715	125.987	225.012	108.978	319.323	29.9371
21.444	72.9875	65.791	184.798	136.723	126.479	225.023	109.453	319.335	29.921
21.454	73.0469	65.792	184.655	136.741	126.868	225.03	109.902	319.345	29.9424
21.467	73.6461	65.794	184.484	136.752	127.157	225.048	110.369	319.356	29.9697
21.479	73.8828	65.795	184.323	136.763	127.534	225.058	110.796	319.361	30.0383
21.491	74.0654	65.807	184.017	136.774	127.996	225.069	111.251	319.378	30.0705
21.499	74.291	65.816	183.86	136.782	128.462	225.082	111.67	319.391	30.1092
21.51	74.4591	65.829	183.547	136.788	128.907	225.089	112.142	319.435	30.1554
21.521	74.5314	65.839	183.325	136.807	129.116	225.097	112.602	319.436	30.1451
21.53	74.6116	65.85	182.877	136.818	129.562	225.114	113.069	319.437	30.1811
21.545	74.8792	65.87	182.726	136.828	129.989	225.124	113.502	319.438	30.2728
21.556	75.3139	65.889	182.486	136.839	130.426	225.135	113.879	319.454	30.2404
21.566	75.886	65.898	182.302	136.852	130.767	225.149	114.319	319.454	30.2091
21.576	76.04	65.91	182.11	136.865	131.067	225.163	114.74	319.466	30.2771
21.586	76.1441	65.916	181.784	136.874	131.463	225.189	115.207	319.477	30.3355
21.593	76.3295	65.926	181.684	136.883	131.937	225.19	115.818	319.49	30.3616
21.611	76.6546	65.935	181.064	136.893	132.395	225.193	116.273	319.492	30.5019
21.622	76.7046	65.942	180.763	136.905	132.794	225.203	116.724	319.512	30.4621
21.655	76.6039	65.961	180.47	136.917	133.234	225.215	117.129	319.521	30.5154
21.656	76.7861	65.971	180.139	136.928	133.649	225.225	117.637	319.533	30.5179
21.658	77.0817	66.009	179.846	136.94	134.065	225.238	118.064	319.543	30.6
21.664	77.5869	66.011	179.507	136.949	134.385	225.268	118.518	319.555	30.6808
21.685	77.7023	66.026	179.183	136.959	134.518	225.269	118.981	319.567	30.7421
21.69	77.4983	66.028	178.748	136.993	134.883	225.27	119.654	319.577	30.8328
21.698	77.6295	66.038	178.486	136.994	135.273	225.307	120.064	319.587	30.8856
21.709	78.1177	66.047	177.895	137	135.645	225.309	120.494	319.597	30.8967
21.719	78.4162	66.059	177.582	137.008	136.011	225.31	120.953	319.608	30.838
21.732	78.5471	66.069	177.638	137.019	136.34	225.312	121.417	319.622	30.8364
21.743	78.6715	66.075	177.258	137.026	136.649	225.321	121.888	319.637	30.9269
21.753	78.9513	66.094	176.881	137.037	136.964	225.331	122.369	319.643	30.9733
21.764	78.7867	66.103	176.524	137.043	137.272	225.345	122.865	319.652	31.0087
21.775	79.2299	66.113	176.122	137.053	137.677	225.355	123.337	319.663	30.9616
21.784	79.5351	66.127	175.729	137.07	138.071	225.368	123.751	319.681	30.946
21.79	79.8695	66.142	175.417	137.081	138.543	225.379	124.177	319.71	30.9308
21.809	80.049	66.189	175.295	137.093	139.02	225.388	124.634	319.712	30.8129
21.82	80.2559	66.19	174.931	137.106	139.367	225.398	125.119	319.713	30.773
21.83	80.1337	66.192	174.609	137.114	139.702	225.413	125.535	319.722	30.7563
21.84	81.3031	66.194	174.278	137.127	140.176	225.418	125.946	319.732	30.6862
21.854	81.4928	66.201	174.003	137.138	140.288	225.434	126.427	319.742	30.6371
21.864	81.5404	66.216	173.654	137.147	140.609	225.443	126.689	319.753	30.5848
21.876	81.7659	66.224	173.144	137.159	141.011	225.453	127.165	319.763	30.5661
21.886	81.9693	66.235	172.864	137.174	141.274	225.473	127.641	319.774	30.4639
21.895	82.2323	66.244	171.705	137.182	141.73	225.475	128.097	319.786	30.3722
21.906	82.4509	66.257	171.372	137.193	142.025	225.483	128.612	319.795	30.3179
21.915	82.6409	66.268	171.232	137.202	142.429	225.499	129.244	319.807	30.1946
21.932	82.0321	66.279	171.059	137.213	142.805	225.509	129.707	319.813	30.1849
21.942	81.9058	66.289	170.841	137.222	143.072	225.519	130.05	319.83	30.2864
21.951	82.1549	66.299	170.631	137.239	143.373	225.531	130.536	319.842	30.1629
21.962	82.4768	66.313	170.061	137.249	143.676	225.546	131.032	319.851	30.0788
21.973	82.6695	66.322	169.685	137.26	143.998	225.558	131.403	319.861	30.0116
21.979	83.1245	66.336	169.33	137.269	144.385	225.568	131.831	319.871	29.8323
21.999	83.5203	66.345	169.042	137.279	145.286	225.576	132.303	319.88	29.6477
22.008	83.8644	66.365	168.797	137.289	145.531	225.586	132.681	319.897	29.5205
22.017	84.2578	66.37	168.532	137.299	146.038	225.596	133.143	319.907	29.3948
22.029	84.9268	66.379	168.298	137.313	146.278	225.61	133.565	319.917	29.2902
22.042	85.3413	66.391	168.478	137.325	146.533	225.623	134.011	319.931	29.1606
22.059	85.5757	66.397	168.16	137.333	146.765	225.631	134.511	319.942	29.0246
22.067	85.681	66.412	167.88	137.343	147.103	225.663	134.946	319.957	28.9126
22.074	85.8469	66.423	167.54	137.355	147.494	225.664	135.422	319.964	28.8019
22.083	86.2113	66.434	167.268	137.367	147.912	225.665	135.883	319.972	28.6599
22.093	86.3271	66.444	167.179	137.379	148.755	225.678	136.378	319.981	28.4405
22.123	86.5571	66.454	166.854	137.39	149.028	225.688	137.003	319.992	28.3563
22.125	86.8399	66.467	166.273	137.4	149.126	225.7	137.453	320.003	28.1897
22.126	88.3367	66.478	166.058	137.41	149.364	225.707	137.933	320.019	28.0486
22.138	88.8508	66.488	165.794	137.42	149.606	225.718	138.403	320.031	27.8888
22.15	88.7135	66.498	165.6	137.441	149.842	225.727	138.884	320.039	27.7537
22.16	88.6432	66.508	165.22	137.446	150.128	225.734	139.397	320.048	27.6281
22.171	88.253	66.518	165.101	137.457	150.37	225.752	139.864	320.063	27.5128
22.185	87.9391	66.534	164.644	137.467	150.713	225.763	140.357	320.069	27.3424
22.194	87.9143	66.544	164.33	137.477	150.921	225.773	140.841	320.16	27.2345
22.204	87.8429	66.554	164.076	137.485	151.199	225.784	141.269	320.162	27.11
22.216	87.5173	66.565	163.82	137.493	151.532	225.793	141.8	320.163	27.0096
22.225	87.3779	66.576	163.607	137.511	151.838	225.8	142.269	320.164	27.0094
22.237	87.3521	66.585	163.486	137.522	152.128	225.819	142.755	320.166	26.9199
22.249	87.3106	66.602	163.127	137.531	152.526	225.83	143.201	320.168	26.8579
22.259	87.1981	66.609	162.989	137.542	152.975	225.84	143.713	320.171	26.761
22.273	87.3701	66.619	162.767	137.556	153.281	225.85	144.221	320.244	26.7309
22.282	87.9292	66.63	162.385	137.567	153.615	225.861	144.738	320.245	26.0728
22.291	87.909	66.64	162.167	137.577	153.917	225.869	145.256	320.246	26.0132
22.297	87.8445	66.647	161.919	137.588	154.305	225.907	145.746	320.248	26.5489
22.315	87.8158	66.664	162.392	137.599	154.725	225.908	146.294	320.249	26.7904
22.327	87.5789	66.675	162.057	137.609	155.059	225.909	146.796	320.264	27.6619
22.337	87.7864	66.686	161.651	137.622	155.383	225.918	147.303	320.334	27.8186
22.347	87.7152	66.695	161.265	137.633	155.728	225.928	147.777	320.336	27.9208
22.357	87.6498	66.711	160.654	137.652	156.092	225.94	148.262	320.338	28.1547
22.364	86.4727	66.732	160.351	137.687	156.482	225.949	148.708	320.339	28.4285
22.382	86.2669	66.738	160.072	137.689	156.827	225.961	149.281	320.348	28.6175
22.393	86.1465	66.774	159.715	137.69	157.15	225.998	149.732	320.42	28.8312
22.402	86.084	66.775	159.219	137.73	157.527	225.999	150.185	320.422	29.0324
22.413	85.9862	66.776	158.813	137.763	157.81	226.016	150.673	320.424	29.2442
22.423	86.6165	66.778	158.371	137.764	158.159	226.016	151.191	320.425	29.4522
22.437	86.4764	66.796	157.97	137.765	158.587	226.025	151.693	320.436	29.7532
22.448	86.3033	66.796	157.412	137.769	158.877	226.036	152.222	320.501	29.8441
22.489	85.9755	66.806	156.931	137.781	159.257	226.047	152.683	320.502	30.1504
22.491	85.9802	66.823	156.493	137.782	159.685	226.063	153.236	320.504	30.4854
22.493	85.2898	66.828	156.096	137.796	160.236	226.071	153.738	320.506	30.8296
22.495	85.0852	66.841	155.71	137.832	160.651	226.081	154.246	320.517	31.1391
22.508	84.8341	66.852	155.322	137.835	161.065	226.09	154.757	320.597	31.4596
22.545	84.601	66.864	154.909	137.838	161.407	226.101	155.277	320.598	31.8176
22.547	84.4753	66.874	154.472	137.839	161.794	226.131	155.794	320.6	32.1171
22.548	84.1902	66.883	153.959	137.852	162.2	226.138	156.341	320.601	32.471
22.549	83.9825	66.916	153.957	137.867	162.683	226.148	156.781	320.612	32.8652
22.559	83.7016	66.917	153.705	137.879	163.047	226.159	157.29	320.62	33.2502
22.57	83.615	66.919	152.774	137.889	163.495	226.171	157.816	320.631	33.6283
22.58	83.0074	66.929	152.426	137.906	163.922	226.182	158.344	320.641	34.091
22.59	82.7391	66.939	152.239	137.909	164.381	226.19	158.86	320.655	34.5099
22.599	82.5867	66.95	151.935	137.918	164.803	226.203	159.305	320.666	34.9461
22.61	82.3722	66.96	151.542	137.928	165.189	226.214	159.842	320.728	35.4563
22.621	81.5279	66.971	151.334	137.936	165.636	226.225	160.374	320.729	35.8851
[truncated: 7,738 more rows]

## Sheet: Figure 4e
X1	Y1 (200 rad/m)	X2	Y2 (500 rad/m)	X3	Y3 (1000 rad/m)	X4	Y4 (1500 rad/m)	X5	Y5 (2000 rad/m)
Time (s)	ΔC/C0 (%)	Time (s)	ΔC/C0 (%)	Time (s)	ΔC/C0 (%)	Time (s)	ΔC/C0 (%)	Time (s)	ΔC/C0 (%)
0	0.02993	48.279	-0.30192	108.626	-0.49252	189.852	-0.64793	281.03	-0.95886
0.008	0.03898	48.296	-0.27235	108.664	-0.49331	189.891	-0.63688	281.045	-0.9505
0.014	0.03758	48.298	-0.25183	108.667	-0.48445	189.891	-0.63685	281.054	-0.96013
0.036	0.03127	48.308	-0.26127	108.696	-0.49843	189.893	-0.63087	281.142	-0.96367
0.042	0.03583	48.321	-0.26204	108.711	-0.4903	189.911	-0.61284	281.143	-0.95531
0.058	0.05068	48.331	-0.27601	108.719	-0.47673	189.923	-0.61255	281.145	-0.96716
0.059	0.06167	48.34	-0.27124	108.732	-0.47033	189.939	-0.61866	281.146	-0.96281
0.075	0.06809	48.363	-0.27154	108.74	-0.44389	189.949	-0.63322	281.147	-0.97393
0.082	0.06343	48.369	-0.26796	108.766	-0.42684	189.96	-0.61233	281.148	-0.97947
0.098	0.05122	48.379	-0.28413	108.784	-0.40872	189.971	-0.60921	281.152	-0.99001
0.109	0.05444	48.385	-0.27635	108.791	-0.39347	190.009	-0.60002	281.157	-1.00737
0.119	0.04898	48.395	-0.26326	108.797	-0.38581	190.015	-0.58891	281.234	-0.99362
0.135	0.04968	48.408	-0.25612	108.81	-0.38666	190.028	-0.59061	281.234	-0.99638
0.145	0.04359	48.425	-0.25082	108.822	-0.36475	190.036	-0.58433	281.236	-0.99721
0.166	0.03755	48.433	-0.24188	108.832	-0.36324	190.069	-0.59099	281.237	-0.99756
0.172	0.02472	48.45	-0.2304	108.84	-0.35823	190.071	-0.58466	281.238	-0.99138
0.179	0.04092	48.452	-0.24384	108.85	-0.35143	190.082	-0.57153	281.24	-1.00112
0.186	0.04958	48.464	-0.22368	108.861	-0.35731	190.09	-0.55487	281.312	-0.99902
0.224	0.05521	48.474	-0.23831	108.869	-0.35627	190.104	-0.54202	281.314	-1.00143
0.226	0.07139	48.483	-0.22716	108.886	-0.34913	190.132	-0.52284	281.315	-1.00988
0.242	0.0863	48.498	-0.22816	108.898	-0.32642	190.134	-0.50003	281.335	-1.01395
0.244	0.09268	48.511	-0.22521	108.906	-0.31493	190.135	-0.4915	281.338	-1.00849
0.253	0.1083	48.521	-0.22292	108.915	-0.29529	190.147	-0.5046	281.398	-1.01032
0.264	0.10927	48.533	-0.22481	108.93	-0.27762	190.158	-0.50057	281.405	-1.00823
0.275	0.12522	48.545	-0.21597	108.94	-0.25955	190.17	-0.4937	281.406	-0.99362
0.286	0.12895	48.553	-0.20296	108.95	-0.25463	190.177	-0.50001	281.418	-0.99431
0.296	0.14789	48.583	-0.21403	108.96	-0.23659	190.193	-0.49615	281.435	-0.967
0.306	0.15815	48.584	-0.20356	108.973	-0.23066	190.201	-0.48493	281.442	-0.9675
0.321	0.15777	48.598	-0.20303	108.983	-0.21191	190.218	-0.47703	281.45	-0.95429
0.329	0.15718	48.619	-0.18532	108.992	-0.20414	190.22	-0.43923	281.464	-0.95547
0.336	0.16392	48.629	-0.18414	109.003	-0.19246	190.233	-0.41678	281.469	-0.94381
0.343	0.1737	48.641	-0.17326	109.018	-0.17058	190.285	-0.40945	281.483	-0.94186
0.362	0.1917	48.651	-0.17006	109.026	-0.1463	190.289	-0.38113	281.496	-0.92663
0.374	0.19659	48.672	-0.14786	109.036	-0.12762	190.29	-0.36406	281.515	-0.91753
0.384	0.17722	48.674	-0.1457	109.048	-0.10705	190.291	-0.36347	281.525	-0.90856
0.394	0.18631	48.688	-0.14164	109.061	-0.0958	190.292	-0.34946	281.543	-0.89786
0.4	0.20655	48.697	-0.13307	109.073	-0.08515	190.306	-0.31855	281.55	-0.87324
0.42	0.1916	48.707	-0.12192	109.082	-0.08669	190.382	-0.29628	281.56	-0.87365
0.433	0.21006	48.715	-0.12137	109.092	-0.07851	190.383	-0.2678	281.57	-0.85352
0.461	0.21829	48.73	-0.09858	109.105	-0.06865	190.385	-0.23674	281.598	-0.8587
0.462	0.23137	48.742	-0.08935	109.113	-0.06635	190.385	-0.22912	281.599	-0.82617
0.472	0.23565	48.751	-0.07733	109.123	-0.04579	190.387	-0.20719	281.6	-0.81866
0.487	0.23641	48.765	-0.06935	109.138	-0.04777	190.388	-0.19079	281.656	-0.82049
0.495	0.25651	48.77	-0.04883	109.148	-0.02379	190.472	-0.17192	281.658	-0.81875
0.504	0.26758	48.781	-0.05211	109.158	-0.02536	190.474	-0.16929	281.667	-0.8097
0.513	0.26768	48.791	-0.04211	109.17	-0.00337	190.475	-0.15916	281.675	-0.7929
0.548	0.26637	48.806	-0.03403	109.178	0.01766	190.476	-0.13372	281.743	-0.79166
0.549	0.27114	48.816	-0.02716	109.188	0.02076	190.492	-0.11122	281.744	-0.78338
0.55	0.2702	48.828	-0.01762	109.205	0.07055	190.496	-0.08832	281.747	-0.77086
0.564	0.29003	48.837	-0.01252	109.215	0.07891	190.505	-0.0555	281.77	-0.75319
0.571	0.31233	48.846	0.00287	109.225	0.09001	190.514	-0.02438	281.772	-0.75819
0.582	0.3155	48.889	0.01951	109.234	0.10007	190.525	-0.00135	281.773	-0.7327
0.592	0.33064	48.895	0.03756	109.251	0.10235	190.533	0.01523	281.79	-0.73475
0.607	0.3476	48.902	0.03991	109.26	0.12502	190.543	0.03515	281.801	-0.72716
0.617	0.36806	48.907	0.05966	109.303	0.13248	190.555	0.04055	281.816	-0.72835
0.625	0.36356	48.917	0.06049	109.304	0.13919	190.564	0.0684	281.825	-0.72053
0.636	0.37754	48.931	0.0776	109.305	0.17127	190.581	0.12813	281.834	-0.69598
0.647	0.381	48.941	0.08462	109.332	0.18979	190.588	0.15593	281.843	-0.67992
0.664	0.39051	48.95	0.10131	109.334	0.20841	190.598	0.17671	281.858	-0.64018
0.673	0.39563	48.959	0.1441	109.336	0.22431	190.61	0.20523	281.859	-0.60589
0.683	0.41595	48.971	0.13017	109.348	0.23655	190.627	0.24476	281.872	-0.58219
0.69	0.42757	48.981	0.14696	109.355	0.24621	190.628	0.26099	281.88	-0.55742
0.7	0.4304	48.991	0.15053	109.366	0.26696	190.644	0.28736	281.902	-0.5422
0.712	0.44481	49.004	0.1488	109.382	0.28827	190.653	0.31525	281.914	-0.50916
0.728	0.45992	49.019	0.16916	109.388	0.29308	190.692	0.34692	281.925	-0.49589
0.737	0.47489	49.024	0.16312	109.402	0.31296	190.693	0.37711	281.936	-0.45726
0.746	0.48086	49.035	0.16977	109.411	0.32853	190.695	0.41492	281.945	-0.42984
0.758	0.49966	49.046	0.18747	109.42	0.34465	190.696	0.44065	281.955	-0.40443
0.768	0.52072	49.06	0.1863	109.448	0.36462	190.721	0.47168	281.969	-0.37115
0.807	0.53957	49.07	0.20022	109.458	0.37372	190.73	0.51142	281.977	-0.35967
0.826	0.55063	49.081	0.21957	109.468	0.3988	190.735	0.55752	281.987	-0.34545
0.835	0.56847	49.092	0.23105	109.478	0.42664	190.746	0.59716	281.992	-0.31736
0.852	0.5906	49.101	0.24124	109.488	0.45258	190.76	0.62919	282.012	-0.29999
0.861	0.58739	49.11	0.27365	109.501	0.49627	190.764	0.65829	282.024	-0.28868
0.876	0.59559	49.125	0.29267	109.513	0.52013	190.774	0.67792	282.032	-0.27215
0.882	0.60957	49.135	0.31416	109.525	0.54219	190.785	0.7149	282.042	-0.23674
0.89	0.61467	49.147	0.34086	109.537	0.55213	190.798	0.72993	282.052	-0.22209
0.9	0.63045	49.156	0.35564	109.542	0.57048	190.808	0.75332	282.067	-0.19686
0.915	0.63508	49.171	0.35517	109.557	0.59512	190.816	0.79672	282.082	-0.15693
0.937	0.665	49.183	0.36907	109.569	0.60881	190.831	0.83126	282.091	-0.14257
0.939	0.66461	49.187	0.41073	109.573	0.64076	190.841	0.85117	282.099	-0.12983
0.969	0.69016	49.194	0.44749	109.589	0.6554	190.852	0.86108	282.107	-0.12556
0.97	0.70629	49.213	0.45581	109.599	0.67935	190.861	0.91145	282.117	-0.09266
0.972	0.73372	49.223	0.47614	109.627	0.70155	190.88	0.93408	282.133	-0.07151
1.001	0.7687	49.236	0.4926	109.629	0.72679	190.895	0.98416	282.148	-0.05598
1.002	0.7632	49.249	0.51768	109.636	0.75286	190.907	1.01991	282.155	-0.01864
1.011	0.77729	49.285	0.55313	109.642	0.78503	190.917	1.04172	282.163	-0.00678
1.04	0.79182	49.298	0.56822	109.652	0.8197	190.927	1.07016	282.173	0.01872
1.041	0.79149	49.31	0.58977	109.667	0.84692	190.937	1.10301	282.18	0.05544
1.056	0.80865	49.337	0.61048	109.676	0.868	190.945	1.15711	282.199	0.09536
1.068	0.80867	49.34	0.61617	109.687	0.89635	190.995	1.20447	282.209	0.10182
1.088	0.80863	49.369	0.63556	109.696	0.93059	191.019	1.24403	282.217	0.14861
1.115	0.8131	49.37	0.65637	109.711	0.95999	191.02	1.27696	282.233	0.17723
1.117	0.82932	49.394	0.68614	109.722	0.96935	191.041	1.30997	282.245	0.20589
1.118	0.83139	49.396	0.69666	109.734	1.00769	191.043	1.34623	282.248	0.22853
1.131	0.84736	49.411	0.72316	109.771	1.04004	191.049	1.38431	282.268	0.25755
1.146	0.84503	49.42	0.74191	109.772	1.06569	191.06	1.41602	282.275	0.28051
1.154	0.85895	49.436	0.76359	109.774	1.07689	191.071	1.44295	282.286	0.3279
1.164	0.86079	49.446	0.78673	109.809	1.10317	191.091	1.47673	282.295	0.35146
1.172	0.86642	49.456	0.80861	109.81	1.14509	191.128	1.52601	282.311	0.41188
1.189	0.86087	49.465	0.83171	109.811	1.16685	191.129	1.55359	282.323	0.43542
1.205	0.88189	49.473	0.85287	109.818	1.18141	191.143	1.58416	282.331	0.48962
1.219	0.89798	49.49	0.86075	109.828	1.2062	191.155	1.61121	282.34	0.52069
1.231	0.90418	49.496	0.87447	109.846	1.22685	191.164	1.64777	282.35	0.55859
1.238	0.90846	49.514	0.89564	109.854	1.24841	191.171	1.69422	282.364	0.60749
1.25	0.92706	49.522	0.90951	109.863	1.27095	191.18	1.74095	282.376	0.65353
1.26	0.94583	49.553	0.91702	109.871	1.30495	191.194	1.77185	282.401	0.70587
1.27	0.95623	49.561	0.91838	109.881	1.349	191.205	1.79752	282.402	0.74747
1.276	0.9577	49.567	0.94329	109.897	1.38365	191.218	1.83886	282.438	0.8006
1.291	0.96621	49.578	0.96378	109.906	1.4058	191.23	1.89274	282.439	0.82662
1.293	0.97005	49.584	0.98471	109.917	1.44226	191.235	1.93384	282.44	0.86945
1.31	0.97987	49.595	1.00968	109.929	1.48253	191.247	1.97289	282.441	0.92018
1.32	0.98569	49.606	1.02216	109.938	1.5102	191.315	2.01835	282.459	0.96937
1.329	0.99398	49.619	1.03563	110.011	1.5241	191.317	2.06113	282.461	1.01552
1.339	1.03592	49.634	1.05817	110.012	1.54513	191.319	2.07889	282.475	1.05952
1.35	1.04514	49.644	1.06944	110.014	1.57369	191.321	2.1161	282.484	1.08722
1.36	1.0632	49.655	1.11169	110.028	1.6115	191.331	2.16321	282.493	1.12016
1.377	1.07231	49.712	1.13902	110.107	1.63459	191.406	2.18177	282.505	1.1788
1.386	1.09056	49.713	1.16227	110.108	1.6591	191.408	2.21824	282.517	1.20345
1.397	1.10984	49.716	1.18131	110.109	1.70062	191.409	2.25334	282.53	1.24364
1.405	1.11454	49.717	1.1892	110.111	1.73727	191.41	2.28204	282.538	1.28002
1.42	1.10077	49.718	1.20864	110.113	1.7645	191.412	2.31328	282.548	1.30879
1.422	1.10724	49.731	1.22338	110.117	1.80434	191.425	2.33435	282.559	1.36285
1.442	1.12968	49.74	1.24269	110.12	1.83395	191.43	2.37373	282.565	1.39566
1.451	1.14063	49.751	1.25424	110.186	1.86823	191.438	2.40201	282.585	1.43307
1.461	1.15065	49.766	1.27831	110.189	1.88794	191.449	2.46006	282.593	1.47179
1.505	1.17988	49.774	1.31374	110.19	1.90798	191.467	2.48939	282.607	1.48312
1.506	1.19856	49.817	1.33229	110.191	1.93676	191.468	2.55744	282.614	1.51238
1.522	1.20554	49.818	1.33273	110.204	1.98613	191.48	2.60099	282.627	1.55556
1.524	1.20345	49.819	1.36065	110.212	2.026	191.489	2.63394	282.641	1.58782
1.539	1.221	49.82	1.37749	110.261	2.04014	191.499	2.66406	282.651	1.63461
1.557	1.22933	49.835	1.39097	110.262	2.07786	191.51	2.6884	282.661	1.66271
1.558	1.23608	49.842	1.4074	110.265	2.1019	191.525	2.71613	282.67	1.68807
1.572	1.23812	49.85	1.43059	110.274	2.11059	191.532	2.75902	282.68	1.7209
1.582	1.25089	49.862	1.46822	110.281	2.13818	191.548	2.81565	282.691	1.76658
1.593	1.2706	49.874	1.48643	110.296	2.15919	191.553	2.8368	282.708	1.81336
1.603	1.28368	49.889	1.49578	110.307	2.19873	191.568	2.89532	282.716	1.84804
1.615	1.28896	49.899	1.50825	110.315	2.2437	191.575	2.92141	282.725	1.8974
1.627	1.29753	49.904	1.51806	110.324	2.27217	191.589	2.94854	282.736	1.94066
1.637	1.31262	49.918	1.54816	110.335	2.30016	191.627	2.97081	282.746	1.98111
1.65	1.33697	49.927	1.57499	110.344	2.31667	191.628	2.99268	282.758	1.97696
1.658	1.3549	49.957	1.59079	110.361	2.33744	191.629	3.04599	282.767	2.02875
1.667	1.36355	49.975	1.61474	110.368	2.37328	191.635	3.07282	282.781	2.06989
1.68	1.38834	49.987	1.65185	110.38	2.38699	191.648	3.09896	282.792	2.10256
1.693	1.3996	49.995	1.66342	110.389	2.40253	191.667	3.12208	282.802	2.13704
1.705	1.41218	50.01	1.70307	110.404	2.42899	191.68	3.15739	282.813	2.18346
1.715	1.42173	50.017	1.73297	110.413	2.44602	191.685	3.188	282.825	2.22032
1.724	1.42789	50.039	1.74811	110.427	2.46498	191.699	3.21418	282.838	2.26785
1.736	1.44175	50.04	1.76454	110.432	2.48497	191.71	3.25306	282.846	2.31794
1.743	1.46284	50.046	1.76923	110.445	2.51172	191.732	3.29165	282.856	2.34921
1.761	1.48312	50.057	1.80205	110.457	2.54717	191.743	3.3259	282.87	2.3804
1.772	1.49547	50.066	1.81779	110.468	2.57314	191.753	3.36829	282.88	2.42986
1.78	1.52724	50.075	1.82579	110.48	2.56448	191.763	3.40497	282.892	2.4814
1.79	1.53968	50.097	1.85671	110.49	2.56143	191.775	3.40628	282.902	2.52211
1.8	1.51714	50.105	1.88046	110.501	2.60308	191.79	3.45243	282.938	2.55992
1.808	1.52788	50.112	1.88591	110.513	2.61241	191.799	3.47898	282.939	2.60246
1.826	1.53304	50.123	1.89829	110.523	2.63199	191.809	3.4933	282.942	2.65992
1.836	1.54937	50.135	1.91925	110.532	2.6541	191.818	3.52741	282.951	2.7163
1.846	1.56475	50.152	1.93984	110.546	2.6589	191.829	3.53016	282.968	2.75348
1.859	1.58616	50.161	1.97511	110.573	2.69856	191.843	3.56457	282.984	2.80452
1.871	1.60586	50.174	2.00086	110.574	2.73646	191.854	3.59791	282.986	2.84566
1.892	1.6169	50.186	2.02203	110.575	2.7523	191.875	3.63366	283.029	2.88629
1.895	1.62465	50.217	2.04783	110.599	2.78031	191.886	3.66869	283.031	2.93276
1.902	1.61382	50.22	2.0679	110.601	2.79908	191.895	3.71113	283.032	2.97465
1.911	1.62745	50.221	2.10782	110.618	2.81928	191.918	3.73903	283.047	3.00466
1.922	1.6399	50.239	2.1242	110.626	2.8256	191.92	3.78627	283.053	3.03812
1.937	1.65023	50.244	2.12684	110.637	2.85338	191.93	3.81695	283.063	3.08316
1.948	1.66834	50.257	2.15926	110.645	2.87574	191.971	3.84172	283.076	3.1573
1.96	1.65983	50.268	2.18728	110.656	2.88012	191.973	3.87556	283.092	3.19264
1.972	1.66858	50.281	2.17384	110.664	2.90881	191.975	3.9159	283.111	3.25549
1.978	1.67729	50.356	2.18938	110.678	2.9277	191.991	3.95219	283.124	3.29236
1.989	1.68136	50.357	2.20804	110.695	2.95306	192.006	3.98947	283.139	3.31486
1.998	1.7036	50.36	2.22856	110.698	2.97068	192.017	4.0296	283.153	3.36256
2.022	1.69913	50.361	2.25773	110.708	2.98347	192.037	4.07063	283.164	3.41722
2.032	1.7101	50.371	2.28008	110.717	2.99254	192.057	4.09768	283.171	3.4573
2.046	1.72215	50.451	2.30225	110.735	3.02449	192.074	4.14281	283.181	3.48699
2.054	1.72855	50.452	2.33137	110.745	3.07143	192.085	4.17375	283.19	3.5487
2.065	1.74155	50.455	2.3548	110.754	3.09322	192.093	4.21718	283.197	3.58125
2.078	1.77048	50.517	2.3744	110.763	3.14086	192.109	4.23531	283.211	3.63323
2.089	1.76976	50.517	2.40177	110.778	3.16405	192.123	4.29083	283.223	3.68221
2.1	1.77678	50.519	2.41824	110.792	3.19392	192.124	4.29787	283.234	3.73044
2.108	1.7476	50.521	2.42735	110.815	3.21318	192.138	4.3149	283.242	3.78706
2.121	1.73817	50.523	2.44508	110.827	3.22483	192.148	4.34008	283.252	3.83613
2.127	1.75038	50.534	2.47336	110.83	3.25247	192.16	4.37968	283.289	3.88046
2.144	1.75883	50.542	2.48907	110.864	3.27292	192.175	4.42553	283.294	3.92662
2.156	1.74721	50.611	2.51037	110.875	3.31085	192.251	4.42737	283.313	3.95291
2.177	1.74854	50.612	2.5354	110.888	3.33904	192.253	4.45389	283.321	3.99421
2.199	1.75985	50.613	2.54435	110.897	3.36915	192.254	4.47469	283.333	4.03646
2.201	1.74755	50.623	2.53781	110.905	3.4003	192.255	4.52281	283.337	4.08195
2.238	1.76406	50.625	2.54532	110.917	3.3996	192.258	4.55546	283.359	4.13333
2.238	1.76871	50.634	2.55833	110.931	3.41932	192.259	4.58097	283.366	4.16747
2.241	1.79215	50.706	2.58382	110.941	3.43542	192.261	4.62446	283.374	4.2087
2.252	1.79932	50.709	2.60218	110.951	3.45847	192.292	4.65483	283.385	4.24507
2.257	1.80188	50.71	2.61397	110.961	3.49152	192.294	4.66075	283.395	4.28653
2.277	1.80342	50.711	2.62164	110.977	3.50595	192.311	4.68834	283.423	4.32918
2.287	1.81277	50.712	2.64406	110.987	3.53927	192.321	4.74362	283.431	4.3731
2.297	1.81012	50.802	2.67069	111	3.55714	192.327	4.76257	283.442	4.40074
2.311	1.80411	50.803	2.68684	111.011	3.58327	192.335	4.80777	283.451	4.4382
2.32	1.81329	50.806	2.70874	111.021	3.60686	192.351	4.84395	283.465	4.47931
2.325	1.82479	50.807	2.72847	111.028	3.6425	192.359	4.87113	283.5	4.5188
2.345	1.82706	50.808	2.76269	111.043	3.66813	192.373	4.89381	283.501	4.56764
2.353	1.8385	50.845	2.77434	111.058	3.68497	192.38	4.93419	283.503	4.62034
2.363	1.85125	50.846	2.79671	111.067	3.71574	192.389	4.96113	283.504	4.65495
2.373	1.85644	50.847	2.79262	111.076	3.71621	192.404	5.00591	283.532	4.69317
2.39	1.87791	50.848	2.80169	111.085	3.73328	192.439	5.03761	283.534	4.73293
2.4	1.88222	50.851	2.83307	111.106	3.76201	192.441	5.06348	283.555	4.76919
2.409	1.87699	50.869	2.86037	111.135	3.78749	192.446	5.08708	283.568	4.81571
2.418	1.87343	50.878	2.88185	111.137	3.81401	192.459	5.12718	283.581	4.84738
2.427	1.8674	50.885	2.89061	111.138	3.82585	192.469	5.17216	283.588	4.89779
2.441	1.86089	50.895	2.91545	111.162	3.85573	192.483	5.19272	283.609	4.9452
2.451	1.86229	50.904	2.95042	111.177	3.89097	192.496	5.21023	283.617	4.9997
2.464	1.87796	50.918	2.96631	111.187	3.90537	192.502	5.25154	283.627	5.03836
2.473	1.88026	50.928	2.97987	111.196	3.91763	192.511	5.27658	283.636	5.08249
2.484	1.88745	50.939	3.0047	111.207	3.93411	192.523	5.3179	283.647	5.12198
2.496	1.8995	50.949	3.02455	111.214	3.94044	192.535	5.3529	283.655	5.16326
2.506	1.9003	50.961	3.03699	111.231	3.97407	192.545	5.39385	283.672	5.20247
2.512	1.92305	50.965	3.04762	111.243	4.00262	192.56	5.43025	283.682	5.24408
2.53	1.94433	50.984	3.0664	111.268	4.02572	192.568	5.47562	283.693	5.30361
2.54	1.95681	50.998	3.06909	111.274	4.0589	192.578	5.50597	283.704	5.36147
2.552	1.96462	51	3.10495	111.281	4.08726	192.594	5.53776	283.714	5.41166
2.561	1.95664	51.016	3.098	111.29	4.09801	192.601	5.55914	283.721	5.46811
2.571	1.94629	51.026	3.11417	111.301	4.10948	192.617	5.5869	283.742	5.52367
2.587	1.94581	51.032	3.12944	111.318	4.13659	192.625	5.62119	283.748	5.57341
2.595	1.94293	51.052	3.15037	111.328	4.14763	192.633	5.66206	283.758	5.62118
2.606	1.93791	51.062	3.17224	111.335	4.15313	192.645	5.70508	283.77	5.68356
2.615	1.92873	51.072	3.19051	111.345	4.17146	192.653	5.74571	283.786	5.72576
2.625	1.94581	51.08	3.21762	111.356	4.19918	192.665	5.78851	283.798	5.76391
2.637	1.93996	51.091	3.26507	111.363	4.21676	192.671	5.83661	283.807	5.80117
2.651	1.94222	51.107	3.28161	111.385	4.23558	192.688	5.88973	283.815	5.87249
2.662	1.9508	51.116	3.30365	111.392	4.25801	192.703	5.92641	283.824	5.90194
2.671	1.96571	51.126	3.31257	111.411	4.29849	192.708	5.93875	283.835	5.957
2.688	1.97979	51.135	3.36434	111.412	4.3293	192.72	5.96973	283.845	6.00168
2.692	1.96952	51.145	3.36884	111.424	4.33773	192.732	6.00446	283.86	6.05794
2.702	1.96525	51.159	3.40608	111.432	4.35157	192.747	6.01361	283.87	6.09938
2.727	1.95829	51.174	3.421	111.447	4.36639	192.756	6.04701	283.88	6.15029
2.729	1.97367	51.181	3.45366	111.459	4.37681	192.769	6.08872	283.892	6.1972
2.738	1.99444	51.194	3.46679	111.467	4.41068	192.775	6.13115	283.902	6.2318
2.746	1.97585	51.202	3.47863	111.479	4.43037	192.786	6.16237	283.911	6.27333
2.783	1.9956	51.212	3.50375	111.491	4.46381	192.796	6.19812	283.925	6.3337
2.787	1.98972	51.23	3.51881	111.505	4.49392	192.804	6.2257	283.935	6.37848
2.788	1.99616	51.241	3.53258	111.514	4.51722	192.821	6.25192	283.946	6.44968
2.804	1.99812	51.249	3.55682	111.521	4.53954	192.834	6.28444	283.957	6.48882
2.805	2.01269	51.259	3.56494	111.537	4.54802	192.841	6.3443	283.967	6.51971
2.814	2.02593	51.266	3.57888	111.55	4.57712	192.852	6.38244	283.973	6.56356
2.826	2.01971	51.28	3.59013	111.557	4.5894	192.887	6.42483	283.991	6.61757
2.833	2.03143	51.289	3.59555	111.571	4.60591	192.889	6.46998	284.003	6.67824
2.851	2.0523	51.303	3.61752	111.579	4.62087	192.89	6.50431	284.013	6.7296
2.861	2.07477	51.312	3.62459	111.59	4.63805	192.903	6.54013	284.022	6.76946
2.869	2.1028	51.324	3.63959	111.6	4.66779	192.909	6.57685	284.032	6.8086
2.879	2.12462	51.335	3.64441	111.61	4.65813	192.918	6.62044	284.038	6.86531
2.893	2.12	51.345	3.65528	111.621	4.6697	192.942	6.63897	284.059	6.89888
2.913	2.11547	51.354	3.65799	111.634	4.68862	192.944	6.6602	284.068	6.95327
2.923	2.116	51.374	3.67835	111.645	4.72312	192.954	6.69051	284.079	7.001
2.936	2.13524	51.379	3.68681	111.658	4.75847	192.968	6.77042	284.089	7.06377
2.948	2.14403	51.391	3.70878	111.664	4.77716	192.973	6.82244	284.099	7.08703
2.979	2.14795	51.401	3.71231	111.673	4.79987	192.988	6.86102	284.117	7.14434
2.982	2.16342	51.432	3.73088	111.68	4.82314	192.998	6.91021	284.126	7.18312
2.993	2.16203	51.433	3.73465	111.702	4.84395	193.008	6.91396	284.134	7.21468
3	2.17562	51.448	3.74763	111.71	4.86431	193.018	6.95272	284.144	7.27619
3.006	2.18145	51.457	3.75046	111.721	4.88019	193.04	7.00888	284.154	7.31326
3.013	2.1912	51.467	3.73679	111.731	4.89333	193.044	7.05683	284.164	7.3509
3.024	2.21531	51.502	3.74427	111.742	4.91546	193.053	7.07367	284.181	7.40411
3.038	2.21884	51.505	3.74745	111.758	4.95112	193.061	7.12988	284.19	7.4642
3.046	2.22644	51.506	3.76347	111.771	4.98016	193.076	7.16918	284.198	7.51467
3.063	2.24316	51.513	3.78762	111.787	5.01707	193.086	7.2051	284.209	7.55583
3.064	2.24231	51.523	3.79325	111.799	5.05618	193.095	7.23326	284.219	7.60608
3.079	2.24127	51.532	3.80471	111.812	5.08508	193.112	7.27886	284.231	7.64778
3.092	2.25764	51.546	3.81979	111.817	5.11487	193.121	7.31764	284.247	7.68065
3.102	2.26922	51.556	3.83061	111.869	5.14715	193.143	7.37295	284.255	7.72473
3.115	2.2668	51.567	3.84851	111.87	5.17512	193.157	7.40883	284.321	7.76192
3.123	2.27562	51.577	3.85306	111.872	5.21135	193.161	7.44918	284.322	7.81203
3.131	2.27643	51.586	3.88392	111.877	5.2446	193.171	7.47534	284.323	7.86445
3.142	2.2797	51.597	3.90929	111.888	5.28333	193.181	7.49342	284.326	7.89942
3.148	2.29251	51.608	3.92703	111.9	5.30685	193.196	7.52749	284.338	7.9469
3.166	2.30706	51.621	3.93652	111.908	5.32696	193.205	7.55616	284.346	7.99937
3.18	2.31591	51.631	3.94571	111.92	5.36177	193.219	7.59458	284.352	8.04613
3.202	2.32899	51.642	3.95255	111.936	5.38288	193.252	7.62511	284.362	8.09038
3.243	2.32208	51.652	3.96971	111.945	5.41947	193.254	7.67221	284.37	8.14719
3.245	2.31732	51.661	3.97234	111.952	5.43381	193.271	7.71236	284.386	8.17639
3.247	2.33359	51.669	3.96506	111.964	5.46811	193.272	7.75768	284.397	8.21059
3.264	2.3271	51.703	3.98539	111.973	5.49822	193.285	7.78415	284.409	8.2563
3.265	2.34372	51.734	3.97112	111.984	5.52023	193.293	7.82656	284.419	8.30802
3.274	2.32852	51.735	3.95995	111.997	5.54331	193.301	7.87475	284.425	8.37689
3.283	2.33031	51.736	3.98064	112.009	5.57477	193.313	7.89895	284.442	8.43416
3.301	2.32523	51.767	3.99241	112.021	5.59857	193.335	7.94628	284.454	8.47734
3.31	2.31595	51.768	4.01109	112.029	5.63455	193.354	7.96976	284.463	8.54171
3.321	2.3256	51.77	4.03398	112.037	5.66172	193.357	8.00704	284.472	8.58227
3.331	2.34013	51.771	4.03884	112.052	5.69586	193.37	8.05276	284.485	8.63884
3.347	2.34432	51.783	4.04917	112.061	5.7184	193.374	8.09096	284.497	8.69013
3.37	2.36445	51.797	4.06662	112.069	5.75251	193.394	8.14186	284.507	8.7167
3.38	2.3686	51.813	4.08596	112.085	5.77005	193.404	8.15396	284.52	8.76652
3.386	2.38654	51.852	4.09241	112.096	5.81662	193.414	8.19096	284.529	8.82545
3.397	2.39779	51.853	4.09462	112.107	5.83533	193.439	8.22733	284.538	8.86363
3.406	2.4047	51.861	4.09028	112.116	5.8529	193.441	8.25191	284.551	8.91348
3.421	2.42203	51.87	4.08927	112.127	5.89623	193.442	8.27912	284.565	8.9784
3.438	2.43943	51.88	4.1009	112.135	5.9182	193.473	8.33963	284.574	9.0372
3.439	2.4411	51.889	4.11218	112.154	5.94328	193.473	8.37591	284.584	9.08472
3.451	2.45787	51.897	4.11425	112.162	5.9853	193.496	8.41334	284.594	9.14698
3.462	2.46159	51.906	4.11924	112.176	6.03295	193.498	8.47044	284.604	9.17701
3.479	2.46836	51.915	4.11655	112.185	6.06573	193.5	8.51549	284.615	9.20939
3.502	2.49612	51.951	4.11616	112.195	6.09306	193.577	8.5344	284.63	9.23948
3.511	2.51952	51.952	4.12495	112.207	6.12736	193.579	8.54922	284.64	9.27903
3.517	2.5364	51.953	4.13841	112.218	6.17732	193.58	8.58298	284.649	9.30003
3.524	2.56563	51.993	4.15756	112.227	6.21094	193.582	8.62558	284.66	9.36247
3.533	2.57349	51.994	4.17998	112.242	6.2606	193.583	8.67268	284.671	9.3898
3.542	2.59327	51.995	4.20774	112.266	6.29047	193.585	8.69819	284.686	9.43336
3.558	2.58807	52.01	4.22303	112.3	6.33754	193.658	8.72514	284.695	9.48208
3.565	2.5893	52.018	4.24347	112.301	6.36258	193.659	8.7622	284.706	9.51555
3.572	2.61052	52.028	4.27371	112.302	6.37027	193.661	8.80895	284.716	9.55473
3.582	2.63506	52.037	4.28377	112.303	6.39403	193.662	8.8426	284.724	9.56748
3.595	2.6552	52.05	4.29629	112.32	6.42716	193.663	8.86227	284.737	9.62476
3.614	2.68535	52.059	4.30559	112.324	6.456	193.675	8.89085	284.743	9.66848
3.633	2.695	52.103	4.31107	112.342	6.48263	193.681	8.93417	284.764	9.71782
3.643	2.72584	52.104	4.32484	112.348	6.51139	193.691	8.97744	284.771	9.75429
3.649	2.74275	52.105	4.34665	112.359	6.54955	193.701	9.01837	284.782	9.78921
3.662	2.74611	52.106	4.35916	112.369	6.58159	193.718	9.07722	284.792	9.82608
3.694	2.75634	52.122	4.37551	112.38	6.61096	193.719	9.09947	284.806	9.87233
3.696	2.76964	52.13	4.3791	112.388	6.63494	193.732	9.12047	284.814	9.93373
3.704	2.79194	52.157	4.39122	112.398	6.6695	193.745	9.17595	284.828	9.97935
3.71	2.79897	52.173	4.40358	112.415	6.70565	193.759	9.21596	284.838	10.021
3.717	2.82377	52.182	4.42081	112.426	6.73128	193.77	9.25863	284.87	10.0788
3.725	2.84676	52.196	4.44088	112.435	6.75423	193.777	9.30296	284.871	10.1169
3.743	2.8552	52.204	4.45324	112.452	6.79606	193.788	9.33181	284.872	10.1769
3.751	2.87099	52.213	4.46795	112.456	6.82597	193.799	9.37074	284.901	10.202
3.762	2.87073	52.229	4.49076	112.472	6.85685	193.809	9.39982	284.902	10.241
3.768	2.87966	52.236	4.51042	112.48	6.8856	193.819	9.45005	284.929	10.2833
3.782	2.89791	52.246	4.51327	112.489	6.91473	193.826	9.48388	284.93	10.3085
3.794	2.89638	52.259	4.51928	112.504	6.95151	193.844	9.52636	284.931	10.3783
3.811	2.91101	52.271	4.55051	112.511	6.96216	193.855	9.54449	284.946	10.4369
3.821	2.92421	52.282	4.56818	112.518	7.00241	193.864	9.59117	284.958	10.469
3.827	2.93531	52.29	4.60063	112.536	7.01649	193.875	9.61338	284.968	10.5151
3.837	2.94913	52.3	4.64956	112.546	7.04441	193.892	9.66954	284.98	10.5549
3.85	2.96046	52.312	4.64795	112.557	7.07548	193.912	9.70483	284.99	10.6098
3.862	2.97009	52.325	4.65603	112.568	7.12013	193.921	9.7451	284.996	10.6529
3.872	2.98784	52.336	4.66109	112.578	7.17754	193.932	9.77868	285.013	10.6923
3.881	3.0036	52.345	4.66029	112.591	7.21154	193.943	9.78699	285.025	10.7289
3.892	3.01239	52.356	4.68671	112.602	7.24471	193.951	9.83213	285.037	10.7561
3.905	3.02887	52.366	4.69868	112.613	7.26571	193.968	9.83721	285.071	10.8068
3.916	3.06979	52.383	4.71107	112.623	7.29099	193.978	9.87098	285.073	10.8433
3.923	3.08366	52.392	4.7159	112.631	7.30901	193.986	9.89835	285.074	10.8817
3.937	3.07789	52.404	4.73119	112.711	7.34066	193.996	9.92739	285.08	10.9309
3.947	3.07367	52.412	4.75084	112.712	7.38708	194.007	9.97157	285.091	10.982
3.962	3.08431	52.422	4.76509	112.714	7.41286	194.017	9.97983	285.102	11.0236
3.968	3.08894	52.433	4.76747	112.717	7.44373	194.026	10.0146	285.11	11.0768
3.978	3.0936	52.439	4.76183	112.719	7.47303	194.043	10.0581	285.121	11.1385
3.985	3.10141	52.459	4.78025	112.804	7.50143	194.053	10.1009	285.128	11.1823
4.003	3.11915	52.467	4.82773	112.805	7.52992	194.064	10.1299	285.146	11.2415
4.016	3.1322	52.481	4.84127	112.807	7.55379	194.075	10.175	285.156	11.3006
4.024	3.14063	52.487	4.86075	112.809	7.59473	194.082	10.2107	285.166	11.3709
4.064	3.16539	52.5	4.87918	112.834	7.62871	194.102	10.2334	285.176	11.4188
4.067	3.18693	52.506	4.88647	112.841	7.66035	194.112	10.2663	285.202	11.4772
4.068	3.18085	52.524	4.89967	112.851	7.66984	194.12	10.3026	285.203	11.5434
4.082	3.18617	52.535	4.91527	112.866	7.70529	194.13	10.3208	285.213	11.6312
4.088	3.17965	52.546	4.9428	112.878	7.74769	194.146	10.3416	285.222	11.6853
4.099	3.18769	52.556	4.94536	112.889	7.80522	194.159	10.3932	285.231	11.7365
4.112	3.19551	52.571	4.95819	112.899	7.8282	194.165	10.4064	285.241	11.7848
4.126	3.20739	52.585	4.98163	112.915	7.86116	194.173	10.4463	285.253	11.8425
4.139	3.20892	52.591	5.00222	112.922	7.8964	194.183	10.4983	285.272	11.89
4.149	3.21695	52.601	5.02791	112.933	7.94195	194.197	10.5335	285.277	11.9348
4.157	3.23793	52.61	5.05055	112.94	7.97916	194.205	10.5701	285.287	11.9877
4.166	3.23022	52.62	5.06363	112.955	7.98538	194.215	10.622	285.296	12.044
4.177	3.21636	52.63	5.1076	112.967	7.99463	194.228	10.6542	285.308	12.0936
4.193	3.21333	52.651	5.1267	112.979	8.03218	194.238	10.7066	285.323	12.1473
4.197	3.22601	52.657	5.14355	112.988	8.04314	194.254	10.7408	285.332	12.2014
4.211	3.22721	52.665	5.14597	112.996	8.08362	194.26	10.7845	285.342	12.2642
4.219	3.22595	52.679	5.15352	113.01	8.10479	194.272	10.8226	285.353	12.3367
4.235	3.23331	52.69	5.17424	113.017	8.12762	194.286	10.8606	285.363	12.3873
4.251	3.23808	52.699	5.19775	113.028	8.15648	194.295	10.911	285.378	12.453
4.26	3.2219	52.711	5.20344	113.042	8.19074	194.306	10.9792	285.398	12.4437
4.268	3.23647	52.722	5.22191	113.053	8.23003	194.317	11.0259	285.409	12.4952
4.277	3.2307	52.733	5.25657	113.068	8.257	194.329	11.0664	285.42	12.5384
4.286	3.22855	52.741	5.26973	113.083	8.29566	194.338	11.1027	285.429	12.5921
4.301	3.23196	52.753	5.28434	113.091	8.33109	194.354	11.1236	285.445	12.66
4.322	3.22701	52.767	5.32126	113.109	8.35873	194.363	11.1526	285.453	12.6962
4.331	3.23071	52.776	5.33915	113.137	8.40226	194.372	11.1805	285.464	12.7476
4.345	3.23604	52.788	5.36487	113.138	8.42092	194.382	11.2325	285.474	12.7976
4.353	3.23854	52.796	5.38486	113.139	8.4436	194.392	11.2489	285.484	12.8571
4.365	3.23516	52.807	5.41261	113.166	8.46679	194.402	11.2826	285.495	12.8993
4.38	3.23125	52.834	5.43424	113.18	8.49425	194.418	11.3086	285.511	12.9713
4.417	3.22221	52.862	5.45121	113.188	8.50631	194.427	11.35	285.528	13.03
4.418	3.22646	52.863	5.44586	113.196	8.52801	194.436	11.3696	285.601	13.0747
4.419	3.22023	52.863	5.48362	113.206	8.55401	194.449	11.41	285.606	13.1243
4.452	3.22414	52.864	5.50178	113.216	8.61635	194.48	11.4636	285.607	13.1839
4.453	3.24714	52.89	5.52336	113.225	8.64415	194.487	11.5117	285.607	13.2283
4.464	3.23981	52.898	5.54766	113.241	8.67422	194.532	11.547	285.608	13.2806
4.474	3.23334	52.907	5.56051	113.253	8.71842	194.532	11.5781	285.62	13.3208
4.486	3.2554	52.919	5.59193	113.269	8.72924	194.534	11.669	285.628	13.3736
4.496	3.25032	52.931	5.60961	113.285	8.75317	194.56	11.7142	285.64	13.4188
4.511	3.24518	52.939	5.63687	113.313	8.77098	194.561	11.7474	285.656	13.4605
4.52	3.22834	52.95	5.65335	113.324	8.80077	194.583	11.7684	285.665	13.5146
4.532	3.21234	52.969	5.68042	113.332	8.84196	194.586	11.8208	285.673	13.5549
4.543	3.203	52.977	5.70115	113.337	8.85815	194.595	11.8626	285.682	13.6065
4.552	3.19263	52.985	5.71634	113.344	8.88948	194.598	11.8973	285.696	13.6607
4.56	3.19723	52.992	5.74532	113.351	8.90158	194.614	11.9796	285.747	13.7199
4.577	3.1954	53.005	5.78128	113.386	8.91158	194.629	12.0379	285.757	13.7616
4.587	3.1923	53.037	5.80906	113.388	8.93401	194.661	12.0893	285.779	13.8204
4.599	3.17742	53.04	5.81686	113.39	8.94828	194.663	12.14	285.781	13.872
4.608	3.169	53.049	5.84176	113.402	8.97999	194.671	12.1702	285.782	13.9216
4.622	3.18102	53.055	5.86	113.411	9.00008	194.681	12.2009	285.793	13.9845
4.633	3.1869	53.064	5.88551	113.439	9.03891	194.695	12.2419	285.803	14.0459
4.641	3.16941	53.071	5.90549	113.441	9.06929	194.702	12.2753	285.818	14.1087
4.654	3.16981	53.085	5.92093	113.471	9.09155	194.71	12.3222	285.83	14.1551
4.663	3.17169	53.097	5.9639	113.472	9.11306	194.722	12.3704	285.846	14.1794
4.671	3.16936	53.105	5.96433	113.473	9.13807	194.736	12.422	285.857	14.2375
4.683	3.15977	53.117	5.9865	113.497	9.17507	194.748	12.4459	285.865	14.2886
4.689	3.14328	53.128	6.00947	113.51	9.22282	194.783	12.491	285.871	14.3502
4.709	3.1433	53.164	6.01175	113.512	9.24628	194.786	12.5349	285.881	14.3979
4.719	3.13812	53.166	6.03447	113.524	9.27407	194.802	12.5827	285.892	14.4512
4.727	3.1267	53.167	6.04455	113.538	9.30046	194.811	12.6228	285.897	14.4941
4.739	3.13422	53.172	6.0646	113.554	9.33597	194.823	12.6662	285.916	14.5411
4.748	3.14401	53.185	6.07498	113.565	9.35962	194.832	12.6891	285.924	14.5781
4.772	3.14308	53.194	6.09565	113.572	9.38026	194.845	12.7274	285.942	14.6199
4.773	3.1352	53.202	6.12328	113.581	9.41396	194.86	12.7637	285.947	14.6877
4.783	3.13067	53.21	6.14993	113.59	9.44668	194.87	12.8101	285.963	14.7444
4.792	3.12384	53.228	6.17076	113.599	9.4891	194.887	12.8453	285.978	14.8018
4.802	3.11124	53.239	6.19241	113.607	9.51328	194.899	12.8845	285.987	14.857
4.813	3.10655	53.251	6.21515	113.626	9.54195	194.91	12.927	285.993	14.9009
4.831	3.08929	53.259	6.22888	113.635	9.57043	194.924	12.958	286.003	14.9611
4.84	3.06674	53.269	6.26681	113.645	9.61019	194.934	12.9858	286.012	15.0186
4.852	3.05231	53.306	6.29339	113.655	9.63292	194.946	13.0286	286.022	15.0654
4.859	3.04755	53.31	6.30999	113.675	9.65176	194.955	13.0704	286.035	15.1031
4.869	3.05157	53.314	6.35003	113.695	9.69284	194.963	13.1104	286.045	15.1492
4.882	3.0375	53.316	6.38483	113.705	9.72402	194.975	13.148	286.084	15.1817
4.903	3.02903	53.326	6.41306	113.716	9.73147	194.981	13.1991	286.086	15.2189
4.905	3.02819	53.394	6.4369	113.722	9.75521	195	13.2481	286.12	15.2644
4.916	3.04087	53.394	6.46509	113.732	9.79016	195.01	13.2918	286.124	15.3115
4.923	3.04534	53.396	6.48969	113.748	9.80861	195.019	13.3292	286.131	15.3598
4.944	3.03229	53.397	6.487	113.756	9.83551	195.029	13.3688	286.145	15.4314
4.951	3.03789	53.398	6.49708	113.765	9.86925	195.048	13.4175	286.157	15.4677
4.961	3.03751	53.413	6.51846	113.778	9.90326	195.059	13.4588	286.167	15.4994
4.981	3.02802	53.413	6.54775	113.811	9.92931	195.066	13.5226	286.177	15.5579
4.992	3.02668	53.473	6.56754	113.813	9.94349	195.074	13.5799	286.192	15.6022
5.007	2.99654	53.474	6.56268	113.814	9.95717	195.084	13.6228	286.199	15.6531
5.017	2.99946	53.475	6.59296	113.822	9.98882	195.098	13.6754	286.212	15.6903
5.025	3.00367	53.486	6.5967	113.833	10.0094	195.111	13.7332	286.225	15.7327
5.036	3.00615	53.492	6.6058	113.845	10.0314	195.122	13.7733	286.235	15.7825
5.051	2.9997	53.574	6.62032	113.857	10.0475	195.131	13.8252	286.249	15.8394
5.056	2.97554	53.576	6.66729	113.87	10.0544	195.141	13.8862	286.255	15.9048
5.068	2.96965	53.579	6.67035	113.885	10.0671	195.152	13.9222	286.266	15.953
5.078	2.96772	53.581	6.69827	113.89	10.0868	195.162	13.9642	286.275	15.9995
5.092	2.95349	53.583	6.73025	113.904	10.0996	195.167	14.0267	286.286	16.027
5.103	2.94976	53.596	6.7415	113.911	10.135	195.185	14.0707	286.298	16.0698
5.113	2.94839	53.597	6.74423	113.923	10.1563	195.196	14.1303	286.311	16.1227
5.124	2.92994	53.624	6.77664	113.936	10.1825	195.207	14.1586	286.322	16.1667
5.134	2.91583	53.634	6.78634	113.944	10.2176	195.219	14.1871	286.329	16.2049
5.149	2.9132	53.642	6.80263	113.955	10.2526	195.229	14.2181	286.342	16.2424
5.157	2.90011	53.656	6.81817	113.964	10.2939	195.243	14.2702	286.356	16.282
5.168	2.89224	53.669	6.83789	113.974	10.3219	195.251	14.3201	286.367	16.3171
5.178	2.88401	53.68	6.86084	113.984	10.3477	195.263	14.3758	286.377	16.3551
5.189	2.86012	53.688	6.88916	113.993	10.362	195.271	14.4141	286.385	16.4124
5.199	2.83653	53.698	6.91737	114.011	10.3814	195.281	14.4635	286.396	16.4572
5.213	2.84904	53.708	6.94569	114.02	10.4129	195.295	14.5186	286.403	16.5058
5.225	2.84652	53.719	6.97272	114.03	10.446	195.313	14.5791	286.423	16.5526
5.235	2.85212	53.741	6.99997	114.04	10.4782	195.319	14.6361	286.433	16.6041
5.246	2.84398	53.745	7.02407	114.056	10.5071	195.329	14.6675	286.442	16.6441
5.255	2.83854	53.755	7.0341	114.067	10.5473	195.339	14.6932	286.452	16.7068
5.262	2.81802	53.764	7.04983	114.078	10.5763	195.349	14.7434	286.463	16.7614
5.28	2.80233	53.774	7.07484	114.085	10.6016	195.358	14.7711	286.471	16.8359
5.292	2.79286	53.785	7.09515	114.095	10.6213	195.372	14.8129	286.488	16.9111
5.302	2.78672	53.802	7.12438	114.105	10.6523	195.385	14.8607	286.498	16.9598
5.344	2.79281	53.81	7.15698	114.116	10.6879	195.396	14.8879	286.508	17.0163
5.345	2.79063	53.821	7.17568	114.135	10.7211	195.405	14.9253	286.522	17.0613
5.348	2.76712	53.831	7.20791	114.145	10.7601	195.414	14.9766	286.533	17.1101
5.363	2.7751	53.848	7.2376	114.152	10.7869	195.425	15.0113	286.551	17.1519
5.376	2.78179	53.86	7.27378	114.161	10.8196	195.444	15.0465	286.556	17.1912
5.381	2.76725	53.869	7.31872	114.174	10.845	195.452	15.0911	286.564	17.2404
5.391	2.75016	53.877	7.34852	114.184	10.8677	195.459	15.1418	286.573	17.2765
5.406	2.74817	53.888	7.37099	114.201	10.8815	195.469	15.186	286.586	17.3186
5.415	2.73476	53.898	7.40104	114.208	10.9047	195.48	15.2202	286.595	17.3688
5.423	2.71771	53.908	7.41698	114.219	10.9383	195.486	15.2438	286.608	17.415
5.431	2.70755	53.924	7.44193	114.228	10.9491	195.506	15.267	286.617	17.4778
5.442	2.70177	53.93	7.47017	114.24	10.9824	195.515	15.3	286.654	17.5295
5.454	2.70374	53.941	7.47836	114.261	11.018	195.53	15.3456	286.655	17.5799
5.463	2.69867	53.954	7.50065	114.263	11.0312	195.535	15.3963	286.667	17.6326
5.487	2.65573	53.962	7.52806	114.292	11.0614	195.549	15.4415	286.68	17.6735
5.5	2.64574	53.973	7.54658	114.307	11.0895	195.559	15.5209	286.688	17.7288
5.507	2.63673	53.987	7.57794	114.31	11.1253	195.575	15.5578	286.696	17.7796
5.524	2.61814	53.998	7.60615	114.317	11.1833	195.584	15.5918	286.707	17.8127
5.531	2.63734	54.009	7.63231	114.328	11.2111	195.596	15.6246	286.715	17.8534
5.541	2.62766	54.019	7.65803	114.34	11.2519	195.603	15.6654	286.727	17.9039
5.551	2.62193	54.033	7.68736	114.35	11.2884	195.615	15.6966	286.74	17.9594
5.564	2.62418	54.041	7.69943	114.36	11.3257	195.628	15.7322	286.752	18.0299
5.573	2.61525	54.066	7.72611	114.37	11.3427	195.637	15.7784	286.76	18.0865
5.587	2.638	54.068	7.74719	114.377	11.3749	195.646	15.8116	286.77	18.1324
5.601	2.63096	54.095	7.76571	114.428	11.4063	195.658	15.8563	286.781	18.1745
5.609	2.62322	54.097	7.79695	114.43	11.438	195.667	15.909	286.789	18.2066
5.636	2.61658	54.127	7.80369	114.431	11.4747	195.678	15.9492	286.808	18.2602
5.669	2.6077	54.128	7.81302	114.432	11.5126	195.691	15.9895	286.818	18.2961
5.692	2.60226	54.144	7.82122	114.433	11.5355	195.701	16.0369	286.828	18.3553
5.693	2.6088	54.151	7.836	114.448	11.5675	195.716	16.082	286.867	18.4068
5.694	2.58444	54.164	7.85368	114.479	11.6108	195.733	16.1124	286.868	18.4651
5.702	2.58218	54.171	7.85549	114.481	11.66	195.739	16.1649	286.87	18.515
5.71	2.56828	54.186	7.87601	114.496	11.6839	195.749	16.1936	286.871	18.5708
5.724	2.56116	54.205	7.9029	114.515	11.7301	195.756	16.2155	286.885	18.6163
5.735	2.55891	54.215	7.91275	114.526	11.7849	195.768	16.2509	286.895	18.6776
5.743	2.54872	54.229	7.92412	114.54	11.819	195.786	16.3022	286.903	18.7128
5.754	2.54857	54.242	7.95103	114.567	11.8385	195.793	16.346	286.914	18.7783
5.757	2.54054	54.255	7.97088	114.569	11.8675	195.821	16.3765	286.933	18.8163
5.775	2.54298	54.267	7.99643	114.601	11.8917	195.823	16.413	286.946	18.8561
5.788	2.54557	54.273	8.02414	114.602	11.9007	195.825	16.445	286.947	18.8921
5.805	2.55769	54.282	8.04812	114.607	11.9373	195.855	16.4999	286.958	18.9694
5.817	2.54705	54.292	8.06727	114.629	11.9535	195.856	16.5511	286.969	19.031
5.828	2.53832	54.309	8.07472	114.633	11.9874	195.857	16.6381	286.981	19.1418
5.843	2.53203	54.326	8.07627	114.636	12.0199	195.898	16.6803	286.996	19.2124
5.856	2.51642	54.334	8.0765	114.646	12.0561	195.9	16.721	287.003	19.2607
5.864	2.52008	54.346	8.07728	114.661	12.0659	195.901	16.7626	287.015	19.3318
5.875	2.5096	54.36	8.08601	114.681	12.0916	195.916	16.8032	287.025	19.3898
5.881	2.51539	54.38	8.10063	114.693	12.1071	195.921	16.8547	287.036	19.4286
5.896	2.51871	54.389	8.11793	114.707	12.1395	195.933	16.8926	287.049	19.4898
5.907	2.50026	54.397	8.12178	114.716	12.197	195.939	16.9454	287.082	19.5226
5.943	2.4987	54.408	8.14553	114.749	12.2302	195.959	16.9993	287.083	19.5906
5.944	2.50335	54.414	8.16131	114.751	12.2792	195.971	17.0395	287.086	19.6602
5.946	2.49004	54.424	8.18988	114.752	12.3131	195.979	17.0971	287.109	19.7241
5.948	2.50148	54.44	8.20553	114.768	12.3335	195.988	17.1281	287.11	19.7633
5.964	2.47449	54.449	8.20965	114.782	12.3688	196.001	17.1604	287.111	19.8297
5.982	2.47477	54.461	8.21423	114.79	12.3906	196.018	17.1996	287.135	19.8998
5.993	2.4474	54.467	8.22037	114.801	12.4277	196.025	17.2336	287.136	19.9655
6.003	2.42912	54.478	8.2462	114.81	12.4722	196.035	17.2777	287.147	20.0308
6.018	2.41905	54.492	8.24246	114.824	12.5109	196.053	17.3212	287.161	20.104
6.026	2.40659	54.525	8.24172	114.836	12.5384	196.054	17.3534	287.168	20.1454
6.034	2.40496	54.526	8.25654	114.847	12.5754	196.07	17.3939	287.175	20.2248
6.061	2.37674	54.535	8.26719	114.857	12.6055	196.081	17.4483	287.193	20.2696
6.071	2.35849	54.545	8.27822	114.866	12.63	196.089	17.4808	287.202	20.3312
6.083	2.35759	54.554	8.28066	114.875	12.6498	196.1	17.5605	287.212	20.3928
6.093	2.35134	54.571	8.3061	114.886	12.6786	196.116	17.6057	287.221	20.4556
6.107	2.34427	54.581	8.32066	114.902	12.705	196.118	17.6514	287.234	20.5237
6.114	2.34116	54.59	8.34062	114.911	12.7361	196.133	17.6952	287.248	20.5715
6.131	2.33683	54.601	8.35049	114.921	12.777	196.145	17.7216	287.257	20.648
6.243	2.33892	54.615	8.34969	114.932	12.8057	196.152	17.7676	287.271	20.7241
6.245	2.33242	54.663	8.34787	114.942	12.8509	196.163	17.7988	287.278	20.7858
6.247	2.32323	54.663	8.34982	114.95	12.8767	196.175	17.8239	287.288	20.842
6.249	2.3189	54.665	8.34151	114.967	12.9211	196.185	17.872	287.323	20.922
6.249	2.30039	54.668	8.31283	114.977	12.9568	196.192	17.8958	287.327	20.9907
6.312	2.28895	54.682	8.32419	114.993	12.9878	196.209	17.942	287.341	21.043
6.314	2.26979	54.694	8.32724	114.998	13.0216	196.221	17.9825	287.349	21.1146
6.326	2.26817	54.701	8.33244	115.018	13.0335	196.231	18.0335	287.356	21.1889
6.33	2.26748	54.711	8.32119	115.029	13.0654	196.305	18.0904	287.368	21.2708
6.337	2.25862	54.723	8.32626	115.035	13.1135	196.307	18.1314	287.384	21.3666
6.389	2.25433	54.734	8.33914	115.045	13.1671	196.308	18.1719	287.391	21.4341
6.391	2.23958	54.745	8.35869	115.053	13.1931	196.311	18.2244	287.399	21.5119
6.392	2.24273	54.758	8.35263	115.065	13.2341	196.313	18.2716	287.409	21.5864
6.393	2.2467	54.766	8.34182	115.075	13.2673	196.325	18.3444	287.419	21.6607
6.396	2.25462	54.779	8.34339	115.089	13.2945	196.39	18.3687	287.438	21.7619
6.406	2.23775	54.789	8.34867	115.099	13.3261	196.391	18.4256	287.449	21.8392
6.416	2.22548	54.799	8.35934	115.111	13.3426	196.392	18.4773	287.457	21.9148
6.421	2.20683	54.806	8.35458	115.123	13.3868	196.394	18.5178	287.463	21.9736
6.437	2.19309	54.822	8.36395	115.13	13.4207	196.409	18.5566	287.474	22.0511
6.446	2.19055	54.832	8.31802	115.14	13.4581	196.474	18.5924	287.49	22.1201
6.466	2.18277	54.844	8.30724	115.154	13.492	196.476	18.6409	287.496	22.1963
6.469	2.17151	54.855	8.2969	115.164	13.5238	196.479	18.6825	287.51	22.248
6.48	2.15598	54.864	8.28359	115.177	13.5494	196.488	18.7364	287.52	22.3194
6.492	2.12903	54.88	8.28238	115.192	13.5809	196.496	18.7788	287.531	22.3891
6.507	2.12049	54.894	8.26579	115.2	13.6149	196.531	18.8293	287.541	22.4676
6.515	2.09668	54.9	8.2623	115.207	13.6422	196.533	18.8917	287.552	22.5033
6.524	2.09139	54.912	8.25893	115.222	13.6828	196.538	18.9443	287.559	22.5823
6.531	2.0805	54.928	8.2614	115.231	13.7044	196.55	19.0054	287.576	22.6708
6.542	2.06285	54.93	8.24148	115.244	13.7382	196.561	19.0792	287.586	22.7428
6.558	2.04285	54.943	8.24025	115.251	13.7605	196.57	19.1268	287.597	22.8165
6.572	2.03897	54.957	8.22897	115.264	13.8012	196.58	19.1711	287.607	22.8872
6.576	2.01998	54.966	8.2193	115.269	13.8194	196.594	19.2283	287.633	22.9683
6.585	1.98258	54.975	8.20326	115.286	13.8486	196.604	19.2821	287.634	23.0476
6.624	1.99325	54.985	8.1874	115.296	13.9005	196.627	19.3189	287.71	23.1155
6.625	1.99765	55.018	8.14221	115.307	13.9251	196.635	19.3661	287.711	23.1999
6.627	1.98703	55.02	8.13501	115.316	13.9433	196.643	19.4006	287.712	23.2939
6.643	1.97087	55.03	8.11296	115.327	13.9755	196.66	19.4501	287.713	23.3773
6.644	1.95362	55.04	8.11004	115.343	13.9976	196.672	19.5089	287.724	23.4489
6.652	1.95587	55.045	8.09109	115.352	14.0461	196.68	19.5538	287.79	23.5126
6.664	1.93948	55.061	8.08079	115.362	14.0923	196.691	19.5839	287.791	23.5912
6.67	1.91965	55.071	8.06281	115.372	14.1268	196.704	19.6507	287.793	23.6585
6.691	1.91956	55.087	8.06266	115.387	14.1621	196.713	19.6912	287.877	23.7552
6.698	1.9113	55.098	8.0389	115.395	14.1937	196.728	19.7472	287.878	23.8343
6.709	1.91781	55.106	8.0167	115.413	14.221	196.741	19.7941	287.88	23.9013
6.719	1.90967	55.117	7.99813	115.422	14.2642	196.751	19.8327	287.881	23.9804
6.73	1.89948	55.132	7.98821	115.428	14.299	196.759	19.8996	287.96	24.0609
6.741	1.88497	55.145	7.97165	115.438	14.3347	196.772	19.9666	287.961	24.1428
6.755	1.87831	55.157	7.94521	115.45	14.3552	196.785	20.022	287.962	24.2196
6.764	1.8532	55.171	7.9136	115.461	14.4046	196.794	20.0581	287.965	24.3024
6.772	1.84285	55.187	7.89241	115.476	14.4472	196.801	20.1345	287.966	24.3695
6.786	1.83042	55.195	7.8654	115.486	14.4711	196.814	20.1903	287.985	24.4484
6.795	1.81377	55.208	7.83954	115.493	14.5053	196.822	20.2667	287.998	24.4968
6.81	1.803	55.218	7.83285	115.502	14.5393	196.832	20.3112	288.004	24.5724
6.819	1.78675	55.226	7.83592	115.517	14.5674	196.85	20.3509	288.021	24.6603
6.828	1.77883	55.241	7.80647	115.527	14.608	196.859	20.42	288.029	24.7301
6.852	1.76979	55.252	7.78029	115.541	14.6166	196.866	20.4615	288.043	24.7977
6.864	1.74328	55.254	7.74563	115.548	14.6464	196.876	20.509	288.051	24.8699
6.88	1.72919	55.274	7.72518	115.559	14.6707	196.905	20.544	288.058	24.9468
6.88	1.72653	55.284	7.71629	115.57	14.705	196.93	20.5841	288.07	25.0188
6.893	1.71466	55.296	7.68901	115.582	14.73	196.939	20.6207	288.075	25.1037
6.927	1.70641	55.305	7.65767	115.588	14.7628	196.947	20.6589	288.093	25.1785
6.962	1.68933	55.319	7.64937	115.605	14.7874	196.955	20.7256	288.093	25.2346
6.963	1.6911	55.33	7.61084	115.615	14.813	196.964	20.7824	288.104	25.3019
6.964	1.69326	55.339	7.58251	115.628	14.8427	196.981	20.8161	288.147	25.3685
6.984	1.69982	55.35	7.56043	115.636	14.8756	196.989	20.8726	288.148	25.4461
6.985	1.67998	55.378	7.54108	115.646	14.9084	196.999	20.9152	288.15	25.517
6.997	1.6576	55.379	7.50156	115.653	14.955	197.01	20.9399	288.166	25.6053
7.009	1.63988	55.41	7.47035	115.67	14.987	197.022	20.9802	288.168	25.7005
7.018	1.63708	55.412	7.4501	115.709	15.0103	197.034	21.0158	288.204	25.7602
7.029	1.62653	55.435	7.42632	115.711	15.0383	197.047	21.0396	288.205	25.8427
7.036	1.62849	55.438	7.39734	115.728	15.0681	197.105	21.1218	288.219	25.9306
7.048	1.62453	55.449	7.37575	115.737	15.0977	197.107	21.1653	288.226	25.9893
7.057	1.60275	55.465	7.34702	115.749	15.1151	197.135	21.2248	288.236	26.0603
7.073	1.60159	55.476	7.31902	115.762	15.131	197.136	21.2777	288.257	26.1323
7.086	1.57779	55.482	7.27829	115.765	15.1529	197.137	21.332	288.274	26.2308
7.092	1.57501	55.491	7.23842	115.782	15.1845	197.138	21.3727	288.301	26.3183
7.103	1.55776	55.501	7.21058	115.794	15.2061	197.157	21.4176	288.311	26.3723
7.113	1.55221	55.508	7.18618	115.802	15.243	197.169	21.4694	288.345	26.4527
7.119	1.54134	55.532	7.15269	115.839	15.2724	197.176	21.5155	288.346	26.5043
7.14	1.52152	55.538	7.12492	115.84	15.3022	197.187	21.5489	288.374	26.5777
7.148	1.50383	55.546	7.09137	115.843	15.3194	197.197	21.5977	288.379	26.6372
7.161	1.48618	55.557	7.07221	115.864	15.3559	197.209	21.6489	288.4	26.7176
7.168	1.46742	55.575	7.0668	115.865	15.3691	197.222	21.6955	288.402	26.796
7.18	1.46761	55.658	7.03965	115.889	15.3914	197.239	21.7561	288.402	26.8873
7.196	1.46745	55.659	7.01573	115.89	15.4133	197.242	21.8024	288.414	26.9636
7.204	1.45368	55.661	6.98692	115.9	15.4234	197.252	21.838	288.423	27.0188
7.214	1.44788	55.662	6.94882	115.908	15.4385	197.263	21.8752	288.434	27.0788
7.223	1.43998	55.663	6.9187	115.926	15.4651	197.295	21.9349	288.444	27.1505
7.234	1.44675	55.666	6.88263	115.957	15.4813	197.296	21.9858	288.456	27.2081
7.25	1.44425	55.667	6.85317	115.958	15.5045	197.297	22.0345	288.471	27.2776
7.257	1.43525	55.675	6.82626	115.959	15.5387	197.308	22.0837	288.478	27.3435
7.269	1.43632	55.749	6.78224	115.966	15.5426	197.341	22.1425	288.489	27.3997
7.28	1.4299	55.75	6.76965	115.999	15.5552	197.342	22.1971	288.506	27.4702
7.292	1.4029	55.752	6.74301	116	15.5724	197.344	22.2449	288.514	27.5487
7.301	1.38983	55.753	6.71653	116.002	15.5924	197.354	22.298	288.533	27.6213
7.319	1.37826	55.78	6.67755	116.011	15.6136	197.364	22.3468	288.545	27.7074
7.323	1.36383	55.782	6.67117	116.022	15.652	197.375	22.3796	288.555	27.7762
7.335	1.36062	55.793	6.64021	116.037	15.6762	197.384	22.455	288.564	27.859
7.343	1.34176	55.8	6.6046	116.042	15.7142	197.394	22.5101	288.574	27.9188
7.355	1.32823	55.808	6.56788	116.069	15.7536	197.406	22.5559	288.582	27.99
7.364	1.30782	55.822	6.56146	116.08	15.7861	197.413	22.6041	288.597	28.056
7.373	1.28482	55.837	6.53714	116.087	15.8012	197.431	22.6501	288.609	28.1218
7.389	1.26849	55.851	6.52527	116.102	15.8346	197.44	22.6913	288.619	28.2187
7.401	1.2569	55.883	6.48351	116.117	15.8709	197.45	22.7253	288.63	28.2863
7.412	1.24105	55.885	6.45671	116.125	15.9075	197.464	22.7752	288.64	28.3528
7.421	1.23372	55.894	6.43931	116.138	15.9525	197.472	22.8466	288.648	28.411
7.436	1.22656	55.958	6.40835	116.143	15.9717	197.49	22.8923	288.666	28.4968
7.457	1.21117	55.96	6.39247	116.158	16.0081	197.497	22.9394	288.674	28.5585
7.467	1.1984	55.961	6.37335	116.166	16.032	197.505	22.995	288.685	28.6265
7.476	1.17588	55.962	6.34752	116.176	16.0754	197.515	23.0449	288.698	28.6876
7.487	1.15849	55.978	6.30057	116.188	16.1103	197.525	23.0862	288.707	28.7538
7.503	1.16748	55.988	6.27789	116.198	16.1523	197.539	23.1388	288.723	28.8173
7.524	1.16501	55.999	6.24755	116.209	16.1774	197.557	23.1908	288.733	28.8698
7.533	1.16521	56.012	6.22581	116.22	16.2162	197.565	23.222	288.74	28.9396
7.543	1.15322	56.023	6.19829	116.253	16.2315	197.573	23.2737	288.751	29.0008
7.555	1.16704	56.044	6.17595	116.254	16.2605	197.582	23.3309	288.763	29.057
7.57	1.16777	56.053	6.14595	116.262	16.2904	197.591	23.4075	288.779	29.1419
7.584	1.16413	56.065	6.12795	116.267	16.3119	197.601	23.4679	288.79	29.2314
7.589	1.16514	56.076	6.10016	116.278	16.3407	197.612	23.5285	288.797	29.2867
7.599	1.14915	56.087	6.10164	116.288	16.3756	197.626	23.5763	288.811	29.3493
7.608	1.13352	56.101	6.08404	116.297	16.41	197.638	23.6273	288.816	29.4167
7.639	1.11488	56.111	6.06557	116.308	16.4393	197.648	23.6698	288.826	29.495
7.64	1.10101	56.119	6.04804	116.319	16.4809	197.665	23.7185	288.842	29.5724
7.642	1.11092	56.155	6.02472	116.332	16.5134	197.67	23.7544	288.851	29.6322
7.653	1.1029	56.164	6.00067	116.339	16.5526	197.684	23.7972	288.864	29.6992
7.663	1.08426	56.175	5.97685	116.352	16.5869	197.693	23.8444	288.873	29.7652
7.674	1.08047	56.186	5.94357	116.361	16.6351	197.705	23.9063	288.881	29.8334
7.687	1.05602	56.198	5.91043	116.374	16.665	197.715	23.941	288.914	29.8878
7.696	1.03174	56.207	5.8805	116.385	16.6816	197.727	23.9995	288.915	29.9569
7.711	1.03388	56.214	5.84418	116.396	16.7286	197.734	24.0475	288.916	30.0205
7.72	1.03312	56.222	5.83068	116.406	16.7681	197.749	24.1094	288.929	30.0795
7.731	1.02181	56.245	5.81282	116.417	16.8037	197.76	24.1531	288.938	30.1423
7.741	1.00627	56.252	5.80092	116.425	16.8316	197.77	24.2072	288.947	30.201
7.752	0.9884	56.263	5.77648	116.441	16.8713	197.78	24.2477	288.963	30.2628
7.76	0.95605	56.296	5.77601	116.452	16.9217	197.805	24.302	288.985	30.3222
7.775	0.95039	56.298	5.7595	116.465	16.959	197.807	24.3337	288.994	30.3866
7.786	0.93293	56.299	5.75298	116.472	16.9891	197.817	24.3799	289.007	30.4452
7.8	0.92081	56.308	5.7467	116.483	17.0107	197.829	24.4291	289.022	30.5165
7.808	0.91038	56.321	5.69106	116.499	17.0328	197.837	24.4777	289.025	30.5756
7.818	0.90795	56.331	5.65796	116.516	17.0712	197.845	24.5342	289.036	30.6686
7.822	0.89903	56.355	5.63332	116.52	17.1115	197.861	24.5826	289.051	30.7316
7.841	0.89245	56.356	5.6009	116.527	17.1459	197.872	24.6481	289.059	30.7835
7.858	0.88712	56.362	5.584	116.538	17.1806	197.881	24.6828	289.07	30.8511
7.864	0.86533	56.375	5.55737	116.549	17.2173	197.892	24.7525	289.087	30.9153
7.892	0.84529	56.382	5.54011	116.564	17.2492	197.901	24.8024	289.095	30.9794
7.893	0.83092	56.392	5.51641	116.573	17.2801	197.915	24.8421	289.103	31.0581
7.921	0.831	56.404	5.49759	116.583	17.3124	197.922	24.8813	289.114	31.1246
7.923	0.85262	56.421	5.49308	116.592	17.3316	197.934	24.9232	289.125	31.1983
7.924	0.84034	56.43	5.46312	116.602	17.3565	197.948	24.9474	289.134	31.2666
7.926	0.81691	56.437	5.42871	116.609	17.3703	197.96	25.0226	289.146	31.3268
7.939	0.82662	56.448	5.40329	116.621	17.3779	197.97	25.0601	289.155	31.414
7.949	0.83632	56.466	5.37076	116.639	17.397	197.977	25.1277	289.17	31.4778
7.966	0.83337	56.473	5.35558	116.649	17.4169	197.993	25.2003	289.18	31.5436
7.975	0.82506	56.488	5.33387	116.659	17.425	198.012	25.2413	289.189	31.6185
8.006	0.81089	56.501	5.31718	116.67	17.445	198.023	25.3075	289.203	31.6712
8.008	0.80503	56.504	5.3109	116.687	17.4835	198.034	25.3493	289.212	31.7395
8.05	0.7715	56.522	5.31132	116.696	17.5125	198.044	25.4048	289.219	31.7946
8.052	0.76959	56.552	5.29104	116.705	17.5427	198.053	25.4443	289.237	31.8412
8.053	0.76235	56.554	5.26046	116.715	17.5733	198.07	25.4859	289.249	31.9471
8.055	0.75515	56.555	5.25395	116.725	17.5894	198.101	25.539	289.275	32.0342
8.101	0.7625	56.589	5.22492	116.736	17.6105	198.103	25.5854	289.282	32.1255
8.102	0.76249	56.591	5.20889	116.746	17.6308	198.104	25.6273	289.293	32.1937
8.105	0.72917	56.593	5.2146	116.76	17.6584	198.105	25.6635	289.313	32.2729
8.119	0.73156	56.615	5.19157	116.771	17.6821	198.136	25.7198	289.324	32.35
8.132	0.70716	56.625	5.17565	116.781	17.7032	198.138	25.7817	289.335	32.416
8.203	0.68487	56.635	5.1519	116.797	17.7218	198.16	25.8263	289.346	32.473
8.204	0.66466	56.657	5.12952	116.804	17.7331	198.161	25.8901	289.352	32.5499
8.206	0.68542	56.658	5.12745	116.818	17.7345	198.162	25.9581	289.368	32.6123
8.22	0.67137	56.673	5.11583	116.827	17.7539	198.178	26.0159	289.379	32.6775
8.286	0.65742	56.69	5.08645	116.836	17.7807	198.191	26.04	289.39	32.7355
8.287	0.64954	56.7	5.06689	116.846	17.8098	198.202	26.0998	289.426	32.8166
8.289	0.65955	56.713	5.04478	116.857	17.8284	198.209	26.159	289.427	32.904
8.306	0.64838	56.723	5.02187	116.866	17.8675	198.221	26.2014	289.429	32.9885
8.314	0.63506	56.73	5.01252	116.88	17.8755	198.23	26.236	289.444	33.0518
8.368	0.61735	56.748	5.00305	116.89	17.8956	198.24	26.2831	289.445	33.1193
8.369	0.61475	56.757	4.98728	116.905	17.9084	198.255	26.3023	289.456	33.1322
8.371	0.60746	56.769	4.97721	116.914	17.9224	198.266	26.3533	289.467	33.2024
8.38	0.60364	56.787	4.97948	116.922	17.9408	198.277	26.3973	289.476	33.2907
8.388	0.60097	56.794	4.96761	116.932	17.9705	198.289	26.439	289.49	33.3705
8.395	0.58962	56.803	4.94008	116.944	17.9887	198.3	26.497	289.501	33.4377
8.452	0.57639	56.812	4.93217	116.978	18.0094	198.305	26.5416	289.511	33.5223
8.454	0.55417	56.821	4.91301	116.979	18.0221	198.322	26.5919	289.526	33.599
8.455	0.54059	56.832	4.90232	116.98	18.0102	198.334	26.6456	289.538	33.6918
8.458	0.52513	56.842	4.8726	117.009	18.0278	198.358	26.6973	289.545	33.7607
8.474	0.49825	56.855	4.84877	117.015	18.0126	198.37	26.7756	289.561	33.8117
8.48	0.48706	56.873	4.8306	117.023	18.0168	198.371	26.8117	289.57	33.8779
8.491	0.45315	56.88	4.82061	117.034	18.0406	198.373	26.8683	289.577	33.9714
8.5	0.47126	56.9	4.81902	117.042	18.0393	198.387	26.933	289.587	34.0399
8.513	0.44503	56.908	4.78728	117.047	18.0607	198.406	26.9792	289.618	34.1129
8.522	0.44201	56.921	4.7859	117.065	18.0662	198.407	27.0261	289.619	34.1901
8.529	0.44196	56.937	4.75819	117.071	18.0895	198.418	27.0911	289.62	34.2663
8.544	0.43787	56.944	4.74937	117.081	18.0767	198.428	27.1421	289.622	34.3203
8.556	0.42608	56.954	4.73911	117.09	18.0836	198.444	27.2011	289.651	34.3924
8.57	0.42542	56.965	4.72617	117.098	18.0773	198.455	27.2622	289.652	34.4567
8.578	0.4258	56.979	4.71782	117.11	18.0744	198.464	27.3032	289.673	34.5369
8.588	0.4299	56.987	4.71172	117.121	18.081	198.473	27.3714	289.689	34.6502
8.594	0.42836	56.999	4.71159	117.131	18.0708	198.483	27.4074	289.697	34.706
8.612	0.43241	57.01	4.68825	117.146	18.0713	198.494	27.4709	289.708	34.7769
8.623	0.42539	57.021	4.65633	117.155	18.0686	198.51	27.5305	289.721	34.8404
8.632	0.41553	57.034	4.62995	117.165	18.0752	198.521	27.5941	289.732	34.914
8.642	0.41493	57.043	4.6261	117.175	18.0671	198.528	27.667	289.743	34.9828
8.655	0.41033	57.059	4.6291	117.19	18.0721	198.539	27.7218	289.828	35.0393
8.67	0.39155	57.065	4.61056	117.2	18.0646	198.549	27.7941	289.829	35.1022
8.682	0.37757	57.076	4.60365	117.21	18.0753	198.561	27.8531	289.83	35.1942
8.689	0.38784	57.088	4.58098	117.218	18.0742	198.576	27.9114	289.832	35.2959
8.697	0.39049	57.119	4.58451	117.229	18.0663	198.585	27.9756	289.834	35.3651
8.708	0.39153	57.12	4.5753	117.241	18.0385	198.594	28.0228	289.909	35.4398
8.718	0.39076	57.121	4.58412	117.252	18.0147	198.604	28.0852	289.91	35.5243
8.736	0.38598	57.131	4.58914	117.265	18.0258	198.614	28.1541	289.911	35.6091
8.748	0.37561	57.143	4.58304	117.276	18.0247	198.63	28.196	289.912	35.6685
8.752	0.37119	57.152	4.5611	117.286	17.9985	198.639	28.2511	289.914	35.7319
8.764	0.38359	57.166	4.53888	117.297	17.9823	198.649	28.3215	289.927	35.8167
8.773	0.35413	57.178	4.51374	117.309	17.9729	198.663	28.3748	289.928	35.9017
8.782	0.3332	57.223	4.51702	117.318	17.9525	198.671	28.4375	289.979	35.9756
8.801	0.3223	57.224	4.51376	117.333	17.9483	198.68	28.4631	289.981	36.0545
8.815	0.2905	57.226	4.49876	117.342	17.9404	198.689	28.5246	289.984	36.1267
8.819	0.28329	57.227	4.4991	117.353	17.9293	198.706	28.566	289.99	36.2207
8.83	0.29442	57.241	4.48185	117.364	17.9153	198.716	28.6101	289.998	36.2832
8.846	0.29113	57.242	4.4672	117.375	17.8858	198.726	28.6663	290.059	36.3614
8.857	0.28411	57.252	4.44458	117.388	17.884	198.737	28.7331	290.059	36.4517
8.867	0.26338	57.264	4.43459	117.397	17.8759	198.753	28.7989	290.065	36.5203
8.877	0.25276	57.273	4.42171	117.41	17.8757	198.77	28.8439	290.075	36.5814
8.885	0.24899	57.286	4.41583	117.426	17.857	198.772	28.8858	290.09	36.6542
8.896	0.21568	57.294	4.40891	117.433	17.8588	198.781	28.9333	290.096	36.724
8.91	0.21313	57.3	4.38535	117.444	17.8376	198.791	28.9908	290.105	36.8094
8.929	0.2056	57.319	4.38169	117.452	17.8172	198.806	29.0277	290.116	36.8677
8.94	0.20582	57.329	4.36137	117.465	17.8006	198.815	29.0782	290.122	36.944
8.952	0.19193	57.341	4.33987	117.477	17.7691	198.823	29.1342	290.14	37.0162
8.961	0.18077	57.375	4.32039	117.485	17.7458	198.838	29.1839	290.148	37.0758
8.976	0.17582	57.376	4.32384	117.497	17.7262	198.848	29.2254	290.159	37.1555
8.986	0.17471	57.378	4.29769	117.507	17.7237	198.861	29.2798	290.17	37.2244
8.996	0.17507	57.391	4.29327	117.517	17.6925	198.869	29.3283	290.186	37.2984
9.007	0.16414	57.406	4.27067	117.537	17.6749	198.88	29.3579	290.199	37.3703
9.017	0.1755	57.412	4.25557	117.542	17.6573	198.925	29.4047	290.205	37.4503
9.028	0.16543	57.419	4.24499	117.55	17.6178	198.927	29.4499	290.216	37.5248
9.04	0.14222	57.43	4.22855	117.562	17.6027	198.928	29.5039	290.223	37.6154
9.056	0.13733	57.453	4.20516	117.57	17.5874	198.932	29.5661	290.236	37.6789
9.063	0.12282	57.46	4.19204	117.586	17.5736	198.944	29.6046	290.248	37.7511
9.074	0.13302	57.469	4.16789	117.597	17.541	198.952	29.6235	290.262	37.8071
9.083	0.11242	57.481	4.18171	117.605	17.5088	198.958	29.665	290.269	37.8712
9.094	0.09446	57.493	4.16781	117.616	17.4778	198.969	29.7179	290.279	37.9492
9.105	0.09464	57.507	4.14963	117.625	17.4535	198.983	29.7435	290.291	38.0136
9.12	0.08062	57.517	4.13492	117.639	17.4244	198.991	29.7835	290.306	38.0867
9.129	0.07795	57.527	4.12572	117.657	17.3899	199	29.8152	290.309	38.1657
9.138	0.0705	57.538	4.10982	117.661	17.3676	199.01	29.8677	290.325	38.2473
9.161	0.06536	57.546	4.0952	117.671	17.3258	199.025	29.9105	290.335	38.3291
9.162	0.05735	57.557	4.08513	117.682	17.2878	199.039	29.9449	290.347	38.3937
9.195	0.06334	57.574	4.06353	117.692	17.2558	199.046	29.9627	290.356	38.468
9.196	0.0547	57.583	4.0525	117.701	17.2196	199.056	29.9753	290.365	38.5552
9.207	0.05556	57.591	4.02625	117.718	17.1727	199.068	30.0109	290.387	38.6395
9.217	0.04449	57.602	4.02099	117.727	17.1445	199.075	30.0256	290.399	38.7206
9.232	0.04314	57.612	3.99184	117.738	17.1152	199.092	30.0483	290.42	38.8109
9.244	0.04803	57.62	3.98328	117.748	17.066	199.101	30.055	290.438	38.8972
9.25	0.04221	57.651	3.93787	117.764	17.0312	199.112	30.0737	290.443	38.9763
9.26	0.04827	57.652	3.9321	117.776	16.9969	199.123	30.1131	290.453	39.0489
9.271	0.07464	57.684	3.91567	117.79	16.9516	199.133	30.1163	290.46	39.1262
9.282	0.06347	57.686	3.90797	117.794	16.917	199.149	30.143	290.467	39.2015
9.292	0.05629	57.707	3.90481	117.802	16.8885	199.159	30.1622	290.478	39.3043
9.297	0.06123	57.709	3.88025	117.814	16.8514	199.167	30.1924	290.488	39.3992
9.332	0.05631	57.71	3.84513	117.824	16.8161	199.175	30.2177	290.498	39.4858
9.334	0.0472	57.722	3.818	117.841	16.8001	199.187	30.2365	290.504	39.557
9.364	0.0577	57.737	3.7981	117.849	16.7679	199.198	30.2659	290.521	39.6477
9.366	0.06322	57.746	3.76775	117.859	16.7337	199.207	30.284	290.537	39.7456
9.368	0.06797	57.76	3.76927	117.869	16.6955	199.224	30.2956	290.544	39.8324
9.392	0.05712	57.767	3.75291	117.88	16.6519	199.233	30.2998	290.561	39.9388
9.393	0.06195	57.781	3.72993	117.89	16.6135	199.243	30.3126	290.593	40.0206
9.402	0.06099	57.79	3.70249	117.904	16.5631	199.254	30.3255	290.598	40.1228
9.411	0.07186	57.8	3.68435	117.915	16.5157	199.269	30.3365	290.603	40.2181
9.423	0.08639	57.81	3.67548	117.926	16.4861	199.276	30.3467	290.613	40.2959
9.437	0.08539	57.816	3.66619	117.936	16.4608	199.287	30.3607	290.623	40.3949
9.449	0.08927	57.834	3.65667	117.946	16.437	199.3	30.3718	290.644	40.4745
9.458	0.08545	57.847	3.63661	117.957	16.3855	199.318	30.3534	290.656	40.5498
9.467	0.0802	57.855	3.61861	117.971	16.3677	199.334	30.3718	290.666	40.6458
9.478	0.08628	57.866	3.60063	117.985	16.3334	199.358	30.3817	290.706	40.7442
9.486	0.0947	57.902	3.57721	117.991	16.2957	199.367	30.4103	290.709	40.8217
9.505	0.11348	57.904	3.58261	118	16.2706	199.375	30.4155	290.71	40.9233
9.514	0.0946	57.912	3.56862	118.013	16.2531	199.385	30.4183	290.725	41.0135
9.524	0.09287	57.924	3.55022	118.02	16.2326	199.391	30.4076	290.771	41.1102
9.534	0.09172	57.928	3.53433	118.027	16.2068	199.42	30.4051	290.772	41.1975
9.543	0.10015	57.942	3.52229	118.048	16.1445	199.421	30.3992	290.798	41.2995
9.554	0.11328	57.946	3.50841	118.057	16.1059	199.456	30.403	290.799	41.3764
9.571	0.11652	57.96	3.50272	118.068	16.0719	199.457	30.4037	290.801	41.4728
9.582	0.13167	57.97	3.47649	118.084	16.0215	199.458	30.3953	290.812	41.5688
9.59	0.12349	57.977	3.46795	118.116	15.9973	199.482	30.3619	290.814	41.656
9.6	0.1044	57.987	3.44449	118.153	15.9569	199.495	30.3546	290.83	41.7422
9.616	0.0927	57.999	3.43484	118.155	15.9434	199.515	30.358	290.845	41.8287
9.628	0.09295	58.004	3.41247	118.167	15.9232	199.518	30.3462	290.853	41.9167
9.636	0.09254	58.024	3.40993	118.177	15.9065	199.534	30.3492	290.861	41.9867
9.644	0.09038	58.034	3.39044	118.204	15.8702	199.541	30.3329	290.871	42.0528
9.653	0.07466	58.043	3.38369	118.205	15.8553	199.551	30.3341	290.883	42.1307
9.669	0.07158	58.053	3.36235	118.216	15.8286	199.562	30.2955	290.899	42.212
9.679	0.0803	58.063	3.3484	118.28	15.802	199.577	30.2857	290.909	42.2724
9.686	0.06973	58.084	3.33742	118.28	15.7859	199.597	30.2809	290.918	42.3432
9.701	0.06917	58.09	3.3038	118.282	15.7526	199.607	30.2475	290.927	42.4194
9.711	0.08825	58.099	3.28959	118.283	15.7321	199.637	30.2333	290.938	42.4968
9.724	0.09399	58.11	3.26012	118.284	15.7028	199.649	30.2117	290.949	42.5699
9.731	0.10253	58.119	3.25191	118.311	15.6793	199.65	30.2034	290.966	42.6373
9.742	0.11508	58.132	3.2128	118.312	15.6476	199.652	30.191	290.975	42.7207
9.757	0.12278	58.15	3.21659	118.313	15.6241	199.679	30.1522	290.983	42.7925
9.766	0.11873	58.162	3.2143	118.341	15.5959	199.68	30.1077	290.993	42.8759
9.776	0.12626	58.163	3.21977	118.343	15.576	199.681	30.0767	291.003	42.9366
9.79	0.12839	58.174	3.20249	118.353	15.5485	199.695	30.0523	291.012	42.9985
9.798	0.13459	58.185	3.20668	118.371	15.5381	199.73	30.0249	291.029	43.0724
9.807	0.1433	58.195	3.18938	118.402	15.4987	199.732	29.9881	291.043	43.1069
9.822	0.14672	58.202	3.19218	118.403	15.4521	199.743	29.9534	291.05	43.176
9.834	0.15316	58.22	3.18252	118.405	15.411	199.753	29.9188	291.059	43.2452
9.842	0.16469	58.231	3.16825	118.411	15.3636	199.76	29.8794	291.074	43.3278
9.853	0.16171	58.242	3.15398	118.421	15.3242	199.771	29.8591	291.095	43.3787
9.887	0.16928	58.252	3.13862	118.431	15.2786	199.777	29.8234	291.109	43.437
9.888	0.18967	58.261	3.12776	118.441	15.2495	199.795	29.7873	291.117	43.4993
9.902	0.21395	58.277	3.12235	118.452	15.2055	199.804	29.7563	291.126	43.5729
9.91	0.22631	58.285	3.11106	118.491	15.1819	199.813	29.7127	291.141	43.6139
9.92	0.23077	58.297	3.11035	118.492	15.1512	199.826	29.6804	291.149	43.6779
9.932	0.22833	58.305	3.09469	118.498	15.1184	199.837	29.6452	291.159	43.721
9.944	0.23982	58.315	3.07744	118.509	15.087	199.854	29.6206	291.17	43.7874
9.957	0.25043	58.321	3.07256	118.518	15.0503	199.868	29.5905	291.187	43.8299
9.96	0.24442	58.341	3.06324	118.527	15.0322	199.87	29.5254	291.189	43.8628
9.973	0.23923	58.352	3.04844	118.542	15.0072	199.88	29.4203	291.206	43.9039
9.986	0.23011	58.362	3.03982	118.555	14.9831	199.894	29.3583	291.217	43.9309
9.995	0.24701	58.372	3.04477	118.564	14.9486	199.904	29.3029	291.225	43.9995
10.013	0.24907	58.384	3.01858	118.573	14.9073	199.918	29.2494	291.236	44.0607
10.021	0.25878	58.399	2.994	118.584	14.8752	199.925	29.1974	291.266	44.0965
10.031	0.27052	58.409	2.98418	118.594	14.8431	199.935	29.1415	291.268	44.1351
10.04	0.28063	58.419	2.96152	118.603	14.8188	199.958	29.0995	291.283	44.17
10.051	0.27809	58.429	2.95579	118.62	14.7933	199.972	29.0477	291.294	44.2093
10.065	0.26812	58.437	2.96232	118.629	14.7666	199.977	28.9946	291.303	44.2567
10.086	0.2834	58.449	2.95353	118.639	14.7385	200.065	28.9332	291.314	44.2937
10.097	0.28733	58.463	2.94772	118.65	14.6923	200.066	28.8654	291.325	44.3246
10.105	0.29721	58.479	2.93296	118.665	14.6651	200.067	28.8051	291.33	44.3662
10.117	0.30686	58.487	2.95527	118.677	14.6367	200.07	28.732	291.347	44.4072
10.132	0.30807	58.512	2.97907	118.685	14.5945	200.083	28.668	291.359	44.4378
10.146	0.3176	58.52	2.95879	118.693	14.5555	200.134	28.5901	291.37	44.4785
10.153	0.32881	58.529	2.96129	118.705	14.52	200.135	28.5261	291.38	44.5171
10.161	0.3374	58.54	2.94166	118.716	14.4846	200.136	28.4532	291.39	44.5478
10.173	0.35878	58.547	2.93459	118.726	14.4486	200.137	28.4055	291.397	44.5508
10.183	0.40089	58.584	2.91346	118.74	14.4153	200.152	28.3302	291.414	44.5867
10.194	0.39458	58.585	2.89968	118.751	14.3644	200.16	28.2717	291.425	44.6098
10.209	0.4093	58.586	2.86074	118.764	14.3333	200.224	28.2187	291.434	44.6217
10.217	0.41146	58.596	2.82578	118.771	14.3015	200.225	28.1637	291.444	44.6476
10.227	0.41606	58.608	2.81884	118.784	14.2746	200.235	28.0997	291.457	44.6747
10.241	0.42547	58.615	2.80093	118.789	14.2292	200.243	28.0256	291.463	44.6806
10.25	0.43078	58.625	2.78614	118.804	14.2154	200.244	27.9911	291.481	44.7213
10.258	0.44769	58.636	2.78861	118.837	14.175	200.334	27.9121	291.492	44.7603
10.273	0.46771	58.65	2.77637	118.838	14.1279	200.335	27.8738	291.501	44.782
10.284	0.50274	58.665	2.78906	118.84	14.0938	200.336	27.8006	291.511	44.7998
10.295	0.5224	58.681	2.76963	118.857	14.0611	200.339	27.7239	291.522	44.8025
10.303	0.53896	58.682	2.75741	118.867	14.0157	200.34	27.6709	291.535	44.7864
10.315	0.53598	58.692	2.74431	118.875	13.9759	200.342	27.6085	291.546	44.7964
10.331	0.53501	58.703	2.72008	118.882	13.9551	200.356	27.5574	291.561	44.8097
10.34	0.55106	58.71	2.71462	118.893	13.9221	200.364	27.4857	291.564	44.8155
10.35	0.57337	58.728	2.70384	118.904	13.8875	200.383	27.3895	291.575	44.8312
10.36	0.56963	58.738	2.68962	118.912	13.8429	200.389	27.3368	291.586	44.83
10.369	0.54347	58.746	2.68005	118.927	13.8352	200.397	27.2637	291.605	44.8338
10.38	0.55833	58.757	2.67481	118.94	13.8217	200.407	27.1828	291.614	44.8462
10.395	0.57878	58.769	2.66932	118.949	13.7983	200.413	27.129	291.622	44.8303
10.41	0.5923	58.779	2.65265	118.957	13.774	200.432	27.0501	291.633	44.8361
10.415	0.60491	58.794	2.62888	118.976	13.7438	200.45	26.9764	291.642	44.8104
10.424	0.6188	58.803	2.61653	118.979	13.709	200.457	26.9089	291.656	44.8148
10.452	0.62701	58.813	2.59671	118.985	13.6744	200.466	26.8578	291.665	44.8197
10.479	0.64219	58.827	2.57487	119.003	13.6475	200.474	26.79	291.676	44.7954
10.481	0.64924	58.837	2.56551	119.015	13.6333	200.482	26.7339	291.687	44.7688
10.484	0.64566	58.892	2.56604	119.024	13.6028	200.5	26.6658	291.697	44.7558
10.495	0.65276	58.893	2.54917	119.033	13.5739	200.507	26.6076	291.707	44.7372
10.504	0.67326	58.896	2.52931	119.045	13.5473	200.518	26.5594	291.716	44.7109
10.513	0.67711	58.914	2.50211	119.065	13.5154	200.529	26.5071	291.733	44.6898
10.553	0.69868	58.936	2.48976	119.071	13.4852	200.54	26.4329	291.744	44.6857
10.555	0.72119	58.937	2.47746	119.079	13.4424	200.55	26.3766	291.754	44.6562
10.556	0.75363	58.939	2.46628	119.089	13.4065	200.567	26.3167	291.763	44.6302
10.557	0.73321	58.949	2.44707	119.123	13.365	200.574	26.2393	291.776	44.6249
10.59	0.75664	58.96	2.43378	119.124	13.3218	200.583	26.1697	291.786	44.6135
10.592	0.77533	58.968	2.43634	119.126	13.2846	200.598	26.106	291.8	44.5831
10.593	0.79066	58.978	2.40628	119.138	13.2305	200.611	26.056	291.81	44.5615
10.607	0.78584	59.006	2.40341	119.145	13.1889	200.616	25.9895	291.819	44.5208
10.61	0.79858	59.008	2.38332	119.156	13.1392	200.628	25.9596	291.833	44.5051
10.624	0.80344	59.01	2.3531	119.184	13.1088	200.639	25.9089	291.843	44.4627
10.636	0.81216	59.025	2.32385	119.187	13.0868	200.653	25.8635	291.86	44.4272
10.642	0.81992	59.03	2.31191	119.197	13.0738	200.66	25.8092	291.865	44.4184
10.66	0.81649	59.058	2.30608	119.203	13.0339	200.672	25.7483	291.877	44.3808
10.668	0.81874	59.069	2.27849	119.211	12.9985	200.693	25.7068	291.886	44.3422
10.678	0.8164	59.078	2.27792	119.225	12.9534	200.694	25.6762	291.896	44.2978
10.713	0.84383	59.09	2.27037	119.237	12.9174	200.731	25.6291	291.905	44.279
10.714	0.83646	59.099	2.25694	119.25	12.8957	200.761	25.574	291.92	44.2303
10.714	0.85924	59.111	2.26094	119.262	12.846	200.762	25.5127	291.936	44.1858
10.729	0.87449	59.125	2.25066	119.267	12.8194	200.764	25.4508	291.942	44.1536
10.736	0.89034	59.133	2.24276	119.278	12.7665	200.775	25.391	291.986	44.1181
10.745	0.90184	59.143	2.22172	119.342	12.7535	200.787	25.3111	291.987	44.0873
10.755	0.91789	59.172	2.18969	119.344	12.723	200.794	25.2734	291.988	44.044
10.771	0.9423	59.173	2.17378	119.356	12.6785	200.799	25.2117	291.989	43.9879
10.778	0.92646	59.191	2.15215	119.362	12.6563	200.819	25.1482	292.033	43.9388
10.788	0.94754	59.2	2.15844	119.439	12.603	200.83	25.0988	292.034	43.8802
10.8	0.96766	59.21	2.134	119.44	12.5702	200.837	25.0464	292.036	43.8314
10.817	0.98232	59.222	2.12326	119.441	12.5015	200.846	24.9871	292.037	43.7788
10.83	0.9958	59.239	2.10818	119.442	12.4681	200.856	24.9385	292.038	43.7192
10.837	1.00291	59.244	2.10046	119.443	12.4385	200.865	24.8881	292.055	43.6632
10.846	1.00876	59.255	2.0896	119.444	12.3965	200.884	24.8255	292.066	43.6241
10.856	1.02225	59.264	2.06723	119.447	12.3637	200.893	24.7818	292.076	43.5499
10.865	1.03296	59.281	2.04483	119.508	12.3187	200.908	24.7236	292.086	43.4498
10.875	1.04786	59.315	2.04243	119.509	12.296	200.957	24.6711	292.099	43.3815
10.887	1.04736	59.316	2.03673	119.51	12.2563	200.958	24.6097	292.106	43.3208
10.894	1.06956	59.317	2.04631	119.512	12.2316	200.96	24.5613	292.12	43.2639
10.912	1.08174	59.319	2.01583	119.513	12.1828	200.961	24.5036	292.13	43.2143
10.922	1.07815	59.333	1.98806	119.556	12.1438	200.975	24.4352	292.138	43.1639
10.933	1.08434	59.341	1.94882	119.568	12.1219	200.979	24.3831	292.148	43.0853
10.942	1.09032	59.351	1.9383	119.569	12.0837	200.994	24.3242	292.184	43.0177
10.959	1.1159	59.366	1.91865	119.571	12.0262	201.003	24.2879	292.186	42.94
10.965	1.11379	59.377	1.90598	119.573	11.9902	201.014	24.2442	292.2	42.8372
10.978	1.13085	59.385	1.85045	119.582	11.9542	201.025	24.1784	292.208	42.7707
10.988	1.11947	59.395	1.82507	119.583	11.9529	201.03	24.1438	292.216	42.6944
10.997	1.12819	59.404	1.79915	119.598	11.9123	201.046	24.0895	292.228	42.6121
11.01	1.14401	59.411	1.76426	119.61	11.8714	201.057	24.0096	292.241	42.5267
11.019	1.1584	59.431	1.75199	119.62	11.8396	201.075	23.9599	292.252	42.4556
11.027	1.16587	59.442	1.7396	119.631	11.8115	201.09	23.9039	292.26	42.3631
11.042	1.15802	59.45	1.71795	119.641	11.77	201.1	23.8504	292.269	42.2848
11.052	1.16793	59.461	1.69518	119.654	11.7424	201.113	23.7856	292.279	42.2017
11.066	1.18576	59.472	1.69217	119.663	11.7232	201.146	23.7438	292.29	42.1204
11.075	1.1908	59.484	1.66443	119.673	11.6777	201.146	23.7019	292.311	42.0251
11.091	1.20264	59.499	1.63519	119.683	11.6404	201.147	23.6693	292.319	41.9333
11.105	1.20098	59.51	1.6052	119.696	11.6011	201.157	23.6155	292.327	41.8239
11.107	1.19671	59.517	1.58048	119.711	11.5738	201.169	23.5798	292.337	41.7382
11.123	1.20926	59.528	1.57811	119.723	11.5363	201.185	23.5319	292.346	41.6517
11.129	1.21314	59.541	1.55276	119.731	11.4947	201.19	23.4784	292.361	41.5612
11.142	1.2218	59.551	1.53525	119.738	11.4597	201.205	23.4169	292.37	41.4739
11.149	1.23932	59.561	1.50651	119.748	11.4151	201.212	23.3808	292.381	41.4017
11.165	1.25171	59.573	1.48244	119.765	11.3897	201.222	23.352	292.391	41.3314
11.176	1.27403	59.583	1.4569	119.773	11.351	201.236	23.2913	292.401	41.2435
11.186	1.28145	59.594	1.43742	119.785	11.3236	201.244	23.2436	292.432	41.1479
11.194	1.29009	59.61	1.40699	119.795	11.3212	201.252	23.193	292.434	41.0815
11.211	1.29698	59.621	1.38597	119.803	11.2967	201.268	23.1364	292.443	41.0107
11.216	1.31209	59.628	1.36204	119.814	11.2665	201.279	23.0893	292.452	40.9179
11.235	1.3319	59.638	1.34488	119.831	11.2367	201.29	23.0294	292.464	40.8372
11.249	1.35923	59.647	1.31028	119.838	11.1934	201.298	22.9707	292.469	40.7526
11.252	1.38235	59.663	1.2852	119.848	11.149	201.31	22.9202	292.482	40.6654
11.26	1.38647	59.688	1.25126	119.86	11.1196	201.323	22.8674	292.49	40.5826
11.271	1.40516	59.694	1.24494	119.869	11.0912	201.333	22.8167	292.506	40.5183
11.277	1.41786	59.701	1.21849	119.876	11.0511	201.345	22.7691	292.513	40.4454
11.296	1.40753	59.707	1.18547	119.895	11.0169	201.353	22.7171	292.522	40.3689
11.307	1.4133	59.717	1.18425	119.905	10.9832	201.37	22.6508	292.536	40.2955
11.316	1.42151	59.728	1.15869	119.914	10.951	201.374	22.5877	292.546	40.2
11.328	1.43366	59.733	1.14023	119.939	10.9143	201.389	22.551	292.553	40.1199
11.338	1.4522	59.782	1.138	119.94	10.904	201.401	22.5125	292.569	40.0463
11.346	1.45896	59.783	1.09555	119.957	10.8732	201.413	22.4553	292.579	39.9564
11.362	1.47767	59.784	1.06546	119.97	10.8426	201.419	22.4023	292.59	39.8667
11.373	1.50327	59.785	1.04942	119.976	10.8096	201.432	22.3482	292.602	39.817
11.382	1.51399	59.801	1.01869	119.983	10.7831	201.443	22.3006	292.615	39.7424
11.392	1.50234	59.803	0.99395	119.991	10.7645	201.457	22.2548	292.625	39.6696
11.412	1.50564	59.818	0.96943	120.006	10.7325	201.468	22.1912	292.633	39.5996
11.417	1.51564	59.845	0.93758	120.015	10.7177	201.477	22.1371	292.646	39.5166
11.429	1.53593	59.85	0.90847	120.025	10.6868	201.484	22.0788	292.655	39.4551
11.44	1.52557	59.858	0.88648	120.036	10.6699	201.496	22.0208	292.665	39.3878
11.449	1.53355	59.866	0.86816	120.047	10.6529	201.51	21.999	292.675	39.3109
11.46	1.53042	59.888	0.86227	120.056	10.642	201.522	21.9553	292.689	39.2206
11.475	1.54385	59.894	0.84717	120.071	10.6016	201.533	21.9058	292.705	39.1547
11.483	1.56091	59.902	0.83784	120.081	10.5782	201.54	21.8711	292.711	39.062
11.493	1.56883	59.914	0.78942	120.091	10.5612	201.552	21.8325	292.722	38.9885
11.505	1.57925	59.923	0.7766	120.101	10.5357	201.564	21.7965	292.733	38.9167
11.513	1.58759	59.939	0.74483	120.112	10.5205	201.569	21.7506	292.74	38.8366
11.523	1.58802	59.949	0.70791	120.127	10.4897	201.589	21.7119	292.757	38.7655
11.551	1.62464	59.957	0.68493	120.148	10.4797	201.597	21.653	292.766	38.6778
11.552	1.6417	59.968	0.67311	120.158	10.4556	201.607	21.6118	292.777	38.6051
11.562	1.64749	59.976	0.65022	120.17	10.4374	201.617	21.5591	292.786	38.5071
11.587	1.65665	59.988	0.63162	120.18	10.4101	201.645	21.524	292.826	38.4363
11.589	1.66938	60.005	0.61294	120.189	10.3674	201.652	21.476	292.842	38.3689
11.59	1.66973	60.014	0.59326	120.197	10.3349	201.664	21.4108	292.872	38.2948
11.621	1.6758	60.023	0.57225	120.216	10.3058	201.764	21.362	292.873	38.229
11.622	1.67637	60.033	0.55842	120.224	10.2918	201.765	21.3032	292.874	38.168
11.644	1.6931	60.044	0.5381	120.234	10.2695	201.766	21.2706	292.875	38.0975
11.645	1.68557	60.064	0.51989	120.244	10.2587	201.767	21.2209	292.886	38.0326
11.646	1.69162	60.075	0.51951	120.257	10.2435	201.769	21.1804	292.902	37.9526
11.66	1.70005	60.081	0.50941	120.267	10.2285	201.845	21.1364	292.909	37.8675
11.666	1.70434	60.091	0.48947	120.281	10.2054	201.846	21.0756	292.918	37.7972
11.683	1.70624	60.099	0.47189	120.297	10.1788	201.848	21.0437	292.928	37.7167
11.691	1.715	60.111	0.45205	120.3	10.1439	201.849	21.0112	292.943	37.6434
11.701	1.73255	60.127	0.43503	120.313	10.1113	201.851	20.9878	292.955	37.5683
11.733	1.73266	60.158	0.41524	120.324	10.081	201.862	20.9306	292.964	37.4808
11.735	1.72702	60.16	0.41525	120.339	10.0708	201.868	20.8638	292.996	37.4128
11.762	1.72922	60.161	0.40989	120.346	10.0546	201.92	20.7972	292.998	37.3535
11.763	1.72282	60.163	0.38341	120.356	10.0282	201.923	20.7355	293.013	37.2433
11.764	1.72214	60.19	0.36663	120.37	9.98788	201.931	20.6886	293.02	37.1425
11.779	1.73658	60.21	0.34617	120.378	9.95494	201.941	20.6429	293.03	37.0771
11.788	1.72186	60.211	0.33262	120.39	9.91259	202.009	20.5868	293.039	36.9994
11.803	1.71386	60.223	0.31679	120.402	9.89347	202.01	20.5374	293.051	36.8973
11.812	1.72607	60.234	0.30653	120.414	9.87249	202.013	20.4789	293.095	36.8157
11.825	1.73746	60.244	0.30227	120.422	9.84833	202.033	20.4272	293.119	36.74
11.832	1.73618	60.251	0.3028	120.432	9.83015	202.092	20.3805	293.12	36.6386
11.843	1.75438	60.258	0.27865	120.441	9.79954	202.093	20.3514	293.145	36.5466
11.853	1.77625	60.279	0.2946	120.453	9.78289	202.1	20.304	293.146	36.45
11.868	1.79507	60.29	0.29112	120.468	9.75025	202.101	20.2457	293.151	36.3568
11.878	1.80496	60.297	0.29574	120.478	9.72432	202.102	20.2283	293.163	36.2601
11.89	1.82386	60.308	0.2847	120.489	9.69561	202.104	20.1624	293.172	36.1936
11.899	1.82595	60.322	0.27902	120.504	9.65781	202.116	20.1071	293.189	36.116
11.909	1.84017	60.333	0.26823	120.521	9.62768	202.125	20.0422	293.205	36.0596
11.921	1.84446	60.343	0.28079	120.554	9.59572	202.134	20.0018	293.279	35.9892
11.935	1.85129	60.351	0.27814	120.556	9.55277	202.152	19.945	293.282	35.9205
11.944	1.85271	60.37	0.29768	120.588	9.50674	202.164	19.8743	293.282	35.8505
11.963	1.84764	60.371	0.30945	120.59	9.48331	202.17	19.837	293.284	35.7646
11.967	1.84521	60.389	0.30261	120.615	9.45505	202.211	19.7827	293.285	35.6937
11.974	1.86202	60.399	0.31106	120.616	9.43327	202.212	19.7344	293.3	35.6211
11.99	1.87621	60.408	0.31167	120.617	9.3896	202.215	19.661	293.306	35.5315
12.001	1.88247	60.419	0.31998	120.631	9.36405	202.236	19.6016	293.321	35.4455
12.01	1.87682	60.446	0.296	120.641	9.33592	202.236	19.5312	293.334	35.3616
12.02	1.89149	60.447	0.29154	120.648	9.2982	202.247	19.4867	293.342	35.2776
12.03	1.91132	60.457	0.27376	120.678	9.25278	202.259	19.4406	293.349	35.1996
12.042	1.92731	60.476	0.27497	120.679	9.21137	202.27	19.389	293.358	35.1141
12.048	1.93421	60.486	0.25376	120.686	9.14786	202.284	19.332	293.372	35.0394
12.067	1.96328	60.5	0.24644	120.752	9.11551	202.291	19.2858	293.381	34.9788
12.077	1.97364	60.515	0.23602	120.755	9.10333	202.301	19.2538	293.395	34.9224
12.084	1.98628	60.523	0.24845	120.757	9.05896	202.313	19.2183	293.403	34.8208
12.096	1.99656	60.532	0.24511	120.758	9.02044	202.321	19.1459	293.413	34.7182
12.108	2.01233	60.54	0.23605	120.759	8.99693	202.332	19.0781	293.427	34.6387
12.116	2.02451	60.55	0.23371	120.761	8.96734	202.34	19.0345	293.436	34.5861
12.133	2.0207	60.563	0.24759	120.77	8.94841	202.357	18.9832	293.44	34.5037
12.143	2.02003	60.572	0.23322	120.871	8.9155	202.369	18.9259	293.449	34.4106
12.151	2.02944	60.591	0.22406	120.872	8.87218	202.379	18.8743	293.483	34.3475
12.163	2.0531	60.596	0.22379	120.873	8.83099	202.387	18.8217	293.498	34.2637
12.186	2.07125	60.671	0.2174	120.95	8.81032	202.398	18.759	293.505	34.1803
12.22	2.07656	60.673	0.22404	120.951	8.76465	202.411	18.6905	293.515	34.1144
12.222	2.08053	60.674	0.21846	120.952	8.74334	202.424	18.6329	293.526	34.0611
12.242	2.07294	60.675	0.22031	120.953	8.69365	202.431	18.5882	293.536	34.0026
12.249	2.09242	60.691	0.2232	120.955	8.66087	202.444	18.5597	293.548	33.9274
12.256	2.10776	60.696	0.22142	120.956	8.61077	202.452	18.5158	293.557	33.8496
12.263	2.1	60.749	0.20415	121.022	8.57225	202.467	18.4748	293.567	33.7654
12.273	2.11365	60.75	0.20513	121.038	8.54337	202.489	18.4304	293.58	33.6706
12.284	2.12747	60.752	0.21457	121.045	8.51665	202.499	18.3792	293.59	33.6234
12.296	2.13335	60.761	0.1981	121.098	8.47834	202.507	18.3337	293.603	33.5592
12.306	2.14161	60.769	0.20206	121.1	8.44427	202.512	18.2729	293.613	33.4736
12.313	2.13966	60.845	0.19901	121.101	8.40313	202.522	18.2222	293.622	33.4081
12.33	2.13799	60.846	0.19176	121.102	8.35081	202.527	18.172	293.632	33.3267
12.34	2.14006	60.847	0.19386	121.104	8.32426	202.545	18.1211	293.64	33.2516
12.352	2.13875	60.852	0.19394	121.12	8.28456	202.554	18.0807	293.659	33.1771
12.363	2.14337	60.855	0.21516	121.194	8.23998	202.565	18.0324	293.668	33.1069
12.377	2.14864	60.856	0.20697	121.195	8.19786	202.575	17.9946	293.678	33.0294
12.384	2.16675	60.858	0.19991	121.197	8.16054	202.586	17.9437	293.689	32.9539
12.399	2.16774	60.862	0.21072	121.199	8.11774	202.609	17.9052	293.702	32.8767
12.42	2.18732	60.869	0.19604	121.2	8.08329	202.615	17.8685	293.715	32.8023
12.425	2.20465	60.904	0.20607	121.275	8.04662	202.63	17.8278	293.729	32.7231
12.433	2.20678	60.906	0.2044	121.276	8.00508	202.631	17.7536	293.735	32.6783
12.452	2.20259	60.908	0.21371	121.277	7.97419	202.64	17.7227	293.743	32.6133
12.459	2.22446	60.916	0.22109	121.278	7.95204	202.657	17.6856	293.755	32.5407
12.475	2.24167	60.927	0.2342	121.282	7.91638	202.667	17.6446	293.765	32.4964
12.482	2.24959	60.935	0.24622	121.292	7.88195	202.676	17.5962	293.781	32.4272
12.493	2.25864	60.963	0.25974	121.3	7.84388	202.686	17.5632	293.791	32.3642
12.506	2.26454	60.971	0.28319	121.383	7.80272	202.696	17.5293	293.8	32.2826
12.517	2.27435	60.981	0.29851	121.384	7.74314	202.707	17.4606	293.815	32.2054
12.532	2.27053	60.992	0.29635	121.386	7.70633	202.718	17.4115	293.821	32.1291
12.54	2.27209	61.001	0.32435	121.387	7.67446	202.725	17.3606	293.828	32.0554
12.548	2.26856	61.017	0.30924	121.389	7.64854	202.741	17.3221	293.845	31.9785
12.564	2.27629	61.051	0.32543	121.441	7.60476	202.751	17.3141	293.855	31.9277
12.572	2.27822	61.053	0.34268	121.442	7.57705	202.766	17.2783	293.866	31.874
12.587	2.28269	61.055	0.35295	121.455	7.53926	202.774	17.2496	293.876	31.7959
12.595	2.2838	61.081	0.35916	121.464	7.495	202.783	17.2005	293.892	31.7344
12.603	2.29075	61.093	0.37817	121.468	7.45482	202.798	17.1735	293.904	31.6718
12.613	2.29111	61.101	0.38985	121.524	7.42341	202.807	17.1562	293.912	31.6033
12.628	2.30065	61.11	0.41577	121.525	7.3994	202.818	17.1178	293.92	31.5296
12.641	2.32281	61.132	0.42283	121.527	7.3478	202.827	17.0651	293.931	31.4728
12.651	2.33388	61.137	0.42702	121.528	7.31496	202.837	17.0195	293.943	31.4131
12.661	2.33087	61.156	0.433	121.529	7.26952	202.849	16.9871	293.953	31.3558
12.669	2.32309	61.166	0.44789	121.539	7.23006	202.863	16.9577	293.968	31.292
12.705	2.32039	61.177	0.46144	121.61	7.18601	202.875	16.9296	293.975	31.2281
12.707	2.33032	61.191	0.45936	121.611	7.1548	202.883	16.8824	293.987	31.1741
12.719	2.35244	61.203	0.49277	121.612	7.12358	202.911	16.83	293.998	31.125
12.732	2.35248	61.215	0.51867	121.613	7.07748	202.912	16.7946	294.007	31.0626
12.736	2.36031	61.222	0.53696	121.614	7.02229	202.92	16.7444	294.02	30.9915
12.751	2.36143	61.232	0.53482	121.617	6.97091	202.931	16.725	294.035	30.9207
12.766	2.34897	61.248	0.54604	121.627	6.95085	202.941	16.6758	294.042	30.8448
12.773	2.34342	61.255	0.55647	121.635	6.91653	202.951	16.6414	294.054	30.7935
12.783	2.35433	61.29	0.58313	121.718	6.87781	202.959	16.5788	294.065	30.7313
12.79	2.36872	61.291	0.61145	121.72	6.8375	202.97	16.5326	294.075	30.6512
12.801	2.37402	61.32	0.63184	121.721	6.81005	202.985	16.4846	294.089	30.6266
12.812	2.37592	61.321	0.64565	121.789	6.77458	202.997	16.4493	294.105	30.5634
12.822	2.38012	61.322	0.66463	121.791	6.76301	203.006	16.4176	294.113	30.4747
12.85	2.37975	61.345	0.68658	121.792	6.72667	203.014	16.3727	294.124	30.422
12.88	2.38329	61.347	0.69596	121.794	6.70124	203.024	16.3458	294.132	30.3634
12.901	2.38986	61.358	0.70567	121.877	6.69182	203.036	16.2949	294.146	30.2848
12.903	2.407	61.366	0.71911	121.882	6.67984	203.046	16.2701	294.148	30.2198
12.933	2.405	61.377	0.73984	121.891	6.65154	203.061	16.2115	294.163	30.1596
12.934	2.40681	61.387	0.76807	121.898	6.61876	203.094	16.1675	294.177	30.1372
12.935	2.4226	61.399	0.7902	121.96	6.58926	203.095	16.1219	294.188	30.0825
12.96	2.43122	61.424	0.80977	121.963	6.52723	203.126	16.0888	294.195	30.0098
12.962	2.44115	61.428	0.8342	121.964	6.49831	203.127	16.0502	294.205	29.9379
12.972	2.44037	61.443	0.85897	121.966	6.46377	203.141	16.0043	294.213	29.8913
13.047	2.4547	61.451	0.86685	121.967	6.42912	203.147	15.9381	294.231	29.8301
13.048	2.44727	61.462	0.88286	121.976	6.38778	203.149	15.8931	294.24	29.7534
13.05	2.47441	61.478	0.88782	121.986	6.33816	203.164	15.8492	294.25	29.6958
13.051	2.46648	61.488	0.88022	122.049	6.31474	203.172	15.8239	294.261	29.6236
13.053	2.47485	61.497	0.89755	122.051	6.27447	203.184	15.7828	294.272	29.5451
13.069	2.47893	61.507	0.9208	122.052	6.24815	203.193	15.7328	294.287	29.4855
13.076	2.49112	61.517	0.93654	122.053	6.19304	203.202	15.7013	294.297	29.4347
13.093	2.49947	61.525	0.96717	122.054	6.14809	203.216	15.6555	294.306	29.3743
13.101	2.50316	61.542	0.97823	122.056	6.11583	203.224	15.6254	294.316	29.3279
13.115	2.53051	61.562	1.0036	122.126	6.07732	203.231	15.5819	294.326	29.2701
13.133	2.53866	61.595	1.01783	122.127	6.0566	203.248	15.5389	294.336	29.2065
13.14	2.54569	61.596	1.0372	122.129	6.01862	203.258	15.497	294.345	29.1496
13.157	2.5413	61.6	1.06369	122.13	5.9855	203.29	15.4631	294.362	29.0866
13.162	2.54534	61.61	1.08268	122.143	5.95506	203.291	15.4301	294.372	29.0271
13.17	2.55454	61.619	1.1112	122.148	5.92558	203.303	15.3866	294.383	28.9656
13.177	2.55386	61.629	1.134	122.209	5.89272	203.313	15.3405	294.392	28.8807
13.186	2.56786	61.639	1.15831	122.211	5.86007	203.327	15.2949	294.408	28.8227
13.216	2.56897	61.668	1.18311	122.212	5.83457	203.335	15.2721	294.462	28.781
13.217	2.5778	61.67	1.19066	122.214	5.79768	203.35	15.2305	294.463	28.7244
13.219	2.58649	61.671	1.20085	122.215	5.76107	203.36	15.1846	294.464	28.678
13.261	2.59045	61.69	1.20215	122.219	5.71667	203.371	15.1213	294.465	28.6199
13.263	2.61127	61.707	1.2434	122.23	5.69073	203.38	15.0737	294.466	28.5567
13.269	2.63421	61.736	1.26908	122.232	5.66094	203.391	15.0312	294.468	28.4819
13.278	2.63075	61.742	1.3043	122.295	5.60288	203.401	14.9937	294.492	28.4319
13.287	2.64688	61.75	1.32278	122.297	5.58706	203.41	14.9515	294.494	28.3696
13.297	2.63589	61.759	1.3394	122.298	5.56327	203.424	14.8919	294.505	28.3245
13.307	2.64895	61.766	1.35984	122.299	5.51386	203.438	14.8399	294.534	28.2549
13.317	2.66147	61.775	1.41066	122.302	5.47211	203.445	14.8017	294.536	28.183
13.334	2.69339	61.785	1.44069	122.312	5.42147	203.502	14.7485	294.538	28.1502
13.348	2.73308	61.805	1.45148	122.38	5.40001	203.504	14.7032	294.562	28.0977
13.357	2.74133	61.81	1.48842	122.38	5.3769	203.505	14.6683	294.563	28.0464
13.365	2.73681	61.817	1.53138	122.382	5.32577	203.507	14.6327	294.575	27.9847
13.373	2.76184	61.825	1.55738	122.384	5.29492	203.514	14.595	294.576	27.9312
13.385	2.76499	61.836	1.57647	122.385	5.26477	203.524	14.5595	294.589	27.8497
13.395	2.78282	61.843	1.58779	122.387	5.24261	203.532	14.5275	294.607	27.7889
13.408	2.77643	61.861	1.58972	122.394	5.21225	203.542	14.4579	294.615	27.7172
13.419	2.79495	61.872	1.6163	122.403	5.18686	203.556	14.4226	294.627	27.6605
13.429	2.80085	61.886	1.63142	122.477	5.16187	203.565	14.3682	294.638	27.6059
13.441	2.83814	61.896	1.64647	122.479	5.14073	203.577	14.3457	294.645	27.5444
13.453	2.85216	61.906	1.67034	122.48	5.13803	203.587	14.2923	294.657	27.4917
13.466	2.85687	61.914	1.67	122.482	5.12539	203.598	14.2561	294.67	27.4327
13.473	2.87329	61.929	1.68309	122.484	5.09773	203.607	14.2106	294.682	27.3607
13.487	2.88417	61.938	1.69291	122.485	5.0635	203.615	14.1756	294.691	27.3132
13.495	2.88767	61.947	1.72335	122.495	5.02551	203.633	14.1178	294.701	27.2687
13.506	2.88493	61.962	1.73218	122.578	4.9903	203.643	14.0586	294.711	27.2003
13.521	2.88187	61.972	1.7421	122.58	4.96191	203.655	14.027	294.722	27.1481
13.528	2.89678	61.985	1.77174	122.581	4.92595	203.663	13.9774	294.739	27.1077
13.54	2.92805	61.994	1.78461	122.582	4.8806	203.676	13.9386	294.748	27.042
13.552	2.93518	62.074	1.82934	122.66	4.84185	203.683	13.9005	294.758	26.9727
13.561	2.92589	62.075	1.85066	122.661	4.80824	203.698	13.8625	294.766	26.922
13.571	2.92805	62.076	1.87154	122.662	4.79992	203.708	13.8244	294.778	26.8695
13.58	2.91716	62.092	1.89554	122.668	4.7783	203.719	13.7876	294.788	26.8251
13.595	2.90652	62.158	1.9186	122.677	4.75735	203.735	13.746	294.804	26.7947
13.607	2.91125	62.16	1.94299	122.682	4.72662	203.74	13.7102	294.813	26.7469
13.618	2.92086	62.161	1.9534	122.692	4.69271	203.754	13.6751	294.822	26.6756
13.626	2.8981	62.175	1.9697	122.709	4.66607	203.765	13.6424	294.832	26.6249
13.659	2.92121	62.237	1.98893	122.725	4.63697	203.774	13.6063	294.843	26.5552
13.66	2.93839	62.239	1.98494	122.735	4.62593	203.785	13.5775	294.854	26.4679
13.663	2.93063	62.24	1.9878	122.74	4.59707	203.796	13.5398	294.871	26.4175
13.675	2.94035	62.256	2.00893	122.755	4.57008	203.809	13.4938	294.878	26.3657
13.683	2.91351	62.258	2.01374	122.765	4.54226	203.821	13.466	294.889	26.3088
13.691	2.91966	62.321	2.02196	122.775	4.52024	203.829	13.4417	294.899	26.2536
13.703	2.92806	62.323	2.04191	122.787	4.50547	203.843	13.411	294.911	26.1791
13.709	2.91998	62.325	2.0504	122.796	4.48161	203.851	13.3624	294.92	26.1125
13.729	2.9296	62.328	2.06948	122.807	4.45764	203.86	13.3249	294.935	26.0477
13.74	2.95971	62.356	2.09839	122.84	4.43598	203.87	13.2732	294.95	25.9559
13.748	2.97014	62.357	2.11337	122.842	4.41572	203.885	13.2331	294.955	25.8783
13.76	2.98906	62.372	2.15463	122.843	4.39291	203.9	13.2048	294.966	25.8206
13.77	2.98773	62.373	2.17516	122.852	4.36793	203.909	13.1745	294.976	25.7525
13.778	3.01474	62.376	2.19424	122.863	4.32759	203.916	13.142	294.992	25.6955
13.796	3.00755	62.377	2.20315	122.876	4.29883	203.929	13.0969	295.001	25.6189
13.803	3.01696	62.39	2.20109	122.887	4.27145	203.935	13.0458	295.009	25.5688
13.814	3.02235	62.4	2.20146	122.926	4.25255	203.953	13.0117	295.024	25.5072
13.824	3.022	62.41	2.22849	122.927	4.22353	203.962	12.9588	295.032	25.439
13.842	3.02374	62.423	2.25365	122.953	4.2199	203.971	12.9065	295.044	25.3822
13.853	3.04119	62.436	2.26847	122.954	4.19476	203.982	12.86	295.058	25.3057
13.863	3.05145	62.447	2.30161	122.982	4.16521	203.993	12.8149	295.067	25.2511
13.87	3.04153	62.466	2.33133	122.983	4.15118	204.001	12.7799	295.078	25.1934
13.883	3.01454	62.467	2.33728	122.984	4.12888	204.019	12.7486	295.089	25.1584
13.89	3.00669	62.475	2.35192	122.996	4.10285	204.028	12.7072	295.096	25.1042
13.901	3.0059	62.499	2.38209	123.007	4.08924	204.037	12.6657	295.107	25.0392
13.916	3.00507	62.5	2.39758	123.013	4.07322	204.053	12.6197	295.121	24.9777
13.923	3.01307	62.527	2.43154	123.03	4.05846	204.059	12.5644	295.133	24.9115
13.939	3.02075	62.528	2.45545	123.041	4.03585	204.08	12.5371	295.143	24.8623
13.946	3.02154	62.56	2.47979	123.049	4.01599	204.094	12.4874	295.152	24.7843
13.957	3.02937	62.561	2.48126	123.068	3.99261	204.112	12.4569	295.162	24.7157
13.967	3.03141	62.562	2.50133	123.1	3.96344	204.128	12.4175	295.173	24.6442
13.98	3.03765	62.577	2.53312	123.104	3.91979	204.136	12.3758	295.187	24.5728
13.991	3.05158	62.587	2.54412	123.115	3.90148	204.156	12.3284	295.198	24.5129
14.023	3.03806	62.597	2.5606	123.131	3.86845	204.165	12.2733	295.207	24.4392
14.025	3.03368	62.606	2.57492	123.136	3.84474	204.17	12.2264	295.217	24.3657
14.067	3.05282	62.616	2.58452	123.176	3.82002	204.178	12.172	295.229	24.2861
14.068	3.0455	62.631	2.60328	123.177	3.78764	204.183	12.1295	295.236	24.2121
14.069	3.03448	62.641	2.6266	123.191	3.76754	204.192	12.0768	295.287	24.1673
14.08	3.03793	62.651	2.64537	123.202	3.75352	204.21	12.0399	295.288	24.1166
14.087	3.05619	62.661	2.64704	123.211	3.71499	204.218	12.0007	295.294	24.0404
14.101	3.05466	62.676	2.66108	123.227	3.69894	204.226	11.9591	295.308	23.975
14.104	3.06069	62.685	2.67756	123.235	3.69258	204.235	11.9297	295.326	23.898
14.125	3.06807	62.698	2.70563	123.239	3.6701	204.246	11.8863	295.342	23.8465
14.133	3.06053	62.708	2.73497	123.247	3.64326	204.27	11.8503	295.35	23.7616
14.143	3.09543	62.717	2.75224	123.259	3.63589	204.32	11.802	295.361	23.68
14.153	3.11938	62.728	2.77027	123.271	3.6139	204.321	11.7403	295.376	23.6414
14.17	3.11073	62.745	2.79337	123.297	3.57761	204.322	11.7133	295.385	23.5839
14.178	3.09933	62.756	2.80706	123.322	3.55228	204.324	11.6734	295.395	23.5183
14.188	3.10937	62.768	2.81808	123.324	3.52402	204.357	11.6382	295.405	23.4866
14.199	3.11447	62.776	2.84386	123.33	3.50849	204.357	11.5976	295.414	23.4219
14.209	3.11223	62.784	2.8429	123.332	3.49282	204.359	11.5439	295.425	23.3737
14.22	3.10746	62.794	2.84032	123.333	3.45272	204.369	11.498	295.45	23.3199
14.237	3.10713	62.808	2.84977	123.349	3.42567	204.385	11.4365	295.468	23.2767
14.247	3.10078	62.821	2.85465	123.388	3.39632	204.405	11.3918	295.476	23.2182
14.256	3.11362	62.829	2.87017	123.388	3.38311	204.425	11.3417	295.483	23.1696
14.264	3.12736	62.839	2.8947	123.389	3.35285	204.43	11.2954	295.493	23.1098
14.303	3.13166	62.86	2.9013	123.391	3.3091	204.435	11.2583	295.507	23.0413
14.305	3.12599	62.867	2.91787	123.415	3.28614	204.445	11.2169	295.517	22.981
14.307	3.11766	62.871	2.92348	123.416	3.26235	204.46	11.1702	295.545	22.9119
14.308	3.12513	62.891	2.93667	123.425	3.23739	204.47	11.1079	295.546	22.8569
14.324	3.12773	62.898	2.94378	123.43	3.22549	204.482	11.0844	295.547	22.7924
14.328	3.1256	62.91	2.96614	123.461	3.2114	204.49	11.0455	295.577	22.7207
14.339	3.12652	62.917	2.97601	123.47	3.2003	204.524	11.009	295.579	22.6665
14.357	3.12171	62.926	2.98797	123.482	3.16614	204.525	10.9651	295.604	22.6066
14.364	3.11949	62.934	3.00676	123.49	3.14646	204.536	10.9324	295.613	22.5511
14.373	3.12174	62.95	3.01203	123.526	3.10952	204.546	10.8868	295.621	22.4908
14.402	3.10853	62.962	3.01305	123.527	3.08628	204.554	10.8461	295.639	22.4318
14.404	3.1084	62.973	3.03837	123.539	3.06272	204.565	10.8057	295.648	22.3767
14.405	3.09922	62.98	3.05424	123.546	3.04563	204.576	10.7588	295.658	22.3105
14.416	3.09256	62.992	3.06887	123.556	3.02662	204.592	10.7217	295.668	22.2304
14.432	3.09731	62.999	3.07665	123.565	2.97527	204.6	10.6698	295.68	22.1432
14.441	3.1005	63.018	3.07594	123.575	2.96383	204.61	10.6166	295.702	22.0919
14.452	3.09094	63.028	3.09402	123.586	2.93546	204.619	10.5774	295.712	22.0514
14.464	3.08452	63.037	3.11118	123.605	2.91848	204.629	10.5479	295.718	21.9924
14.482	3.07991	63.047	3.12294	123.613	2.8993	204.638	10.5114	295.726	21.9136
14.486	3.07971	63.059	3.12377	123.622	2.8629	204.656	10.4683	295.736	21.8466
14.499	3.0762	63.074	3.13005	123.631	2.84111	204.669	10.4265	295.751	21.7844
14.507	3.07379	63.084	3.16074	123.643	2.82263	204.676	10.3926	295.764	21.7287
14.516	3.04665	63.092	3.17504	123.653	2.80631	204.687	10.3711	295.772	21.6611
14.53	3.02794	63.102	3.1926	123.661	2.76608	204.704	10.3379	295.779	21.6057
14.541	3.01037	63.112	3.19173	123.677	2.75009	204.708	10.2985	295.789	21.5407
14.555	3.00654	63.123	3.20997	123.688	2.71726	204.723	10.2603	295.825	21.4701
14.562	3.0093	63.144	3.21346	123.696	2.71855	204.732	10.2132	295.828	21.4116
14.572	3.01368	63.15	3.21508	123.712	2.69317	204.771	10.1757	295.846	21.3441
14.585	3.01603	63.158	3.23872	123.731	2.66577	204.773	10.1453	295.847	21.3042
14.594	3.00118	63.169	3.25573	123.75	2.64591	204.793	10.1045	295.86	21.2325
14.604	2.99967	63.18	3.27659	123.754	2.62727	204.794	10.047	295.869	21.1851
14.618	2.99317	63.194	3.29234	123.764	2.59459	204.799	10.0002	295.88	21.0938
14.627	2.99414	63.209	3.32564	123.781	2.58656	204.809	9.95851	295.891	21.0178
14.642	2.98913	63.215	3.34022	123.789	2.56302	204.82	9.91903	295.903	20.9752
14.651	2.99404	63.223	3.37421	123.798	2.53818	204.832	9.88873	295.915	20.9062
14.661	2.99558	63.233	3.3862	123.808	2.52205	204.845	9.85061	295.922	20.8375
14.671	3.00937	63.245	3.43273	123.817	2.47743	204.859	9.82547	295.932	20.7787
14.683	3.00784	63.255	3.44848	123.832	2.45316	204.861	9.7762	295.938	20.7167
14.696	3.00436	63.27	3.45496	123.842	2.43555	204.878	9.72948	295.957	20.6901
14.705	3.00687	63.28	3.45353	123.857	2.41015	204.89	9.68564	295.972	20.63
14.715	2.99111	63.29	3.47296	123.866	2.39309	204.897	9.64823	295.977	20.5819
14.725	2.99459	63.303	3.48673	123.874	2.38405	204.912	9.61699	295.987	20.5348
14.737	2.98753	63.315	3.51557	123.888	2.36573	204.922	9.57254	295.998	20.4619
14.753	2.9833	63.32	3.51737	123.895	2.33709	204.932	9.54101	296.004	20.4072
14.763	2.98277	63.335	3.54365	123.916	2.3209	204.939	9.53553	296.024	20.3367
14.771	2.98925	63.346	3.55729	123.927	2.27905	204.95	9.50167	296.033	20.2572
14.78	2.98476	63.357	3.58187	123.934	2.24037	204.959	9.47829	296.044	20.1921
14.792	2.95796	63.366	3.60751	123.942	2.22105	204.975	9.44254	296.053	20.1105
14.799	2.94583	63.376	3.62293	123.953	2.19587	204.986	9.4153	296.064	20.0665
14.817	2.9471	63.384	3.63459	123.96	2.18499	204.996	9.3836	296.078	20.0081
14.826	2.94348	63.402	3.6527	123.973	2.1546	205.026	9.3496	296.094	19.9583
14.842	2.942	63.436	3.66644	123.987	2.13068	205.036	9.31814	296.102	19.8723
14.846	2.94039	63.438	3.67717	123.998	2.10363	205.044	9.29971	296.111	19.8087
14.861	2.93387	63.448	3.68786	124.008	2.07249	205.051	9.28488	296.12	19.7492
14.883	2.92922	63.508	3.70868	124.016	2.06168	205.061	9.24785	296.133	19.6799
14.891	2.91418	63.509	3.73082	124.025	2.04247	205.071	9.17719	296.15	19.617
14.898	2.91587	63.51	3.74842	124.04	2.0118	205.082	9.13271	296.16	19.5763
14.904	2.91264	63.512	3.76953	124.052	1.98928	205.091	9.1063	296.167	19.5208
14.912	2.91851	63.529	3.77931	124.061	1.96619	205.108	9.07869	296.176	19.4466
14.926	2.90908	63.53	3.78007	124.071	1.95519	205.117	9.03161	296.185	19.3873
14.941	2.91555	63.601	3.81404	124.081	1.92302	205.131	8.99815	296.198	19.3154
14.948	2.89681	63.602	3.8167	124.093	1.90037	205.139	8.96257	296.213	19.2647
14.958	2.87468	63.605	3.82868	124.107	1.88446	205.149	8.95345	296.221	19.2055
14.968	2.86385	63.606	3.84246	124.138	1.85549	205.16	8.91802	296.231	19.1283
14.978	2.8472	63.676	3.86799	124.139	1.83371	205.174	8.86642	296.241	19.0663
14.99	2.86131	63.677	3.88034	124.14	1.80133	205.183	8.82701	296.258	19.0013
15.003	2.86759	63.704	3.90569	124.171	1.76638	205.192	8.78178	296.265	18.9484
15.013	2.85534	63.705	3.92879	124.172	1.73684	205.205	8.75519	296.269	18.8981
15.024	2.82773	63.741	3.92998	124.177	1.71746	205.214	8.73336	296.286	18.8312
15.035	2.82255	63.742	3.95934	124.19	1.69481	205.235	8.6955	296.297	18.767
15.045	2.81151	63.743	3.96402	124.201	1.67089	205.238	8.66776	296.308	18.7095
15.058	2.81189	63.754	4.00836	124.204	1.66863	205.25	8.61678	296.321	18.6616
15.071	2.81228	63.763	4.02871	124.214	1.63692	205.259	8.59411	296.329	18.6165
15.08	2.81973	63.77	4.02899	124.23	1.60605	205.27	8.54734	296.342	18.559
15.091	2.80566	63.787	4.03666	124.242	1.58598	205.28	8.52122	296.352	18.5162
15.099	2.78607	63.796	4.04641	124.25	1.58133	205.295	8.49522	296.365	18.4773
15.111	2.78469	63.81	4.06009	124.26	1.55134	205.305	8.47166	296.373	18.389
15.117	2.76641	63.819	4.07489	124.27	1.51595	205.315	8.43662	296.383	18.3366
15.133	2.75432	63.829	4.10115	124.28	1.47495	205.325	8.39361	296.391	18.3027
15.148	2.73489	63.851	4.12014	124.292	1.45255	205.335	8.36161	296.408	18.2314
15.159	2.7201	63.883	4.12969	124.305	1.41937	205.342	8.32626	296.424	18.1797
15.164	2.71982	63.884	4.1488	124.315	1.36259	205.35	8.3023	296.432	18.1505
15.177	2.68796	63.886	4.1638	124.325	1.33394	205.373	8.25826	296.44	18.116
15.185	2.67423	63.903	4.17985	124.34	1.30463	205.381	8.22002	296.455	18.0709
15.203	2.67906	63.909	4.19932	124.348	1.29212	205.39	8.18419	296.463	17.9983
15.212	2.66763	63.919	4.20854	124.36	1.262	205.405	8.15154	296.475	17.9459
15.221	2.65134	63.929	4.22399	124.365	1.24012	205.415	8.12285	296.485	17.8873
15.233	2.64986	63.94	4.23491	124.372	1.20947	205.44	8.08143	296.495	17.8453
15.244	2.63986	63.951	4.24914	124.395	1.17445	205.441	8.0467	296.506	17.7653
15.254	2.63461	63.959	4.26696	124.404	1.12417	205.471	8.01945	296.516	17.734
15.28	2.63613	63.975	4.27806	124.417	1.08232	205.473	7.97165	296.53	17.6838
15.294	2.62269	63.989	4.31785	124.431	1.04831	205.474	7.94439	296.545	17.6186
15.309	2.61764	63.999	4.33599	124.44	1.01357	205.498	7.89316	296.551	17.5716
15.322	2.6176	64.005	4.35105	124.446	0.97954	205.499	7.85345	296.56	17.5458
15.349	2.61534	64.02	4.36587	124.458	0.95299	205.5	7.83659	296.57	17.4846
15.351	2.61736	64.026	4.39801	124.467	0.92124	205.513	7.78845	296.579	17.4211
15.378	2.59965	64.049	4.42225	124.478	0.88961	205.521	7.74572	296.598	17.3588
15.38	2.60477	64.061	4.45803	124.485	0.85756	205.532	7.71702	296.606	17.2945
15.399	2.59955	64.07	4.46218	124.503	0.82774	205.551	7.68128	296.615	17.2338
15.399	2.58969	64.081	4.48375	124.513	0.78657	205.56	7.63128	296.624	17.1873
15.408	2.57887	64.094	4.50455	124.522	0.75491	205.567	7.58514	296.635	17.1244
15.42	2.57995	64.117	4.52429	124.532	0.72398	205.578	7.56239	296.654	17.0596
15.433	2.58379	64.144	4.54957	124.544	0.69158	205.587	7.51691	296.664	17.001
15.448	2.59033	64.146	4.56818	124.566	0.64818	205.602	7.47573	296.67	16.9432
15.465	2.59819	64.169	4.59094	124.572	0.62025	205.609	7.44097	296.681	16.9006
15.469	2.58874	64.171	4.61112	124.586	0.58505	205.624	7.39444	296.692	16.8572
15.477	2.58394	64.183	4.64258	124.589	0.55278	205.634	7.35312	296.704	16.7985
15.484	2.58578	64.193	4.66455	124.597	0.52902	205.644	7.31443	296.713	16.742
15.495	2.58496	64.202	4.66822	124.612	0.50784	205.654	7.27827	296.728	16.6854
15.501	2.57957	64.213	4.68672	124.629	0.4807	205.668	7.26135	296.738	16.6295
15.52	2.5662	64.227	4.6905	124.657	0.45536	205.677	7.21667	296.747	16.5833
15.532	2.56373	64.24	4.69903	124.658	0.43973	205.688	7.19188	296.762	16.5404
15.542	2.55776	64.247	4.71117	124.66	0.41724	205.7	7.16469	296.771	16.4954
15.584	2.54873	64.257	4.72796	124.689	0.36934	205.709	7.13246	296.779	16.4424
15.608	2.55855	64.268	4.76405	124.69	0.34921	205.719	7.09118	296.806	16.3621
15.611	2.55708	64.279	4.79304	124.706	0.33567	205.738	7.0538	296.837	16.3253
15.612	2.53507	64.303	4.80363	124.711	0.31226	205.746	7.01878	296.84	16.2703
15.613	2.53442	64.314	4.81552	124.721	0.29364	205.755	6.97044	296.866	16.2015
15.62	2.50442	64.324	4.82897	124.731	0.26937	205.765	6.92717	296.866	16.1369
15.632	2.50218	64.333	4.83001	124.748	0.24823	205.776	6.91211	296.867	16.0747
15.639	2.50442	64.349	4.81894	124.756	0.23745	205.79	6.86578	296.879	16.0126
15.656	2.48962	64.381	4.82533	124.766	0.21228	205.809	6.81236	296.89	15.9577
15.664	2.47911	64.382	4.84638	124.777	0.18757	205.819	6.775	296.9	15.9116
15.673	2.46647	64.391	4.87229	124.787	0.14694	205.831	6.73715	296.915	15.8703
15.683	2.46768	64.401	4.89357	124.814	0.1222	205.841	6.71148	296.926	15.8215
15.699	2.4473	64.408	4.91425	124.822	0.10428	205.853	6.6554	296.934	15.7593
15.72	2.43844	64.428	4.92557	124.832	0.0872	205.863	6.62091	296.944	15.7075
15.756	2.40656	64.436	4.9449	124.844	0.07531	205.877	6.57257	296.956	15.6568
15.757	2.39242	64.444	4.95376	124.854	0.04853	205.887	6.5504	296.964	15.6254
15.758	2.39312	64.454	4.97497	124.869	0.02881	205.897	6.50633	296.981	15.5726
15.774	2.39355	64.469	4.98507	124.871	0.02379	205.908	6.46795	296.991	15.5478
15.783	2.39467	64.489	5.0171	124.877	-0.00855	205.921	6.42627	297.001	15.501
15.793	2.38953	64.5	5.01377	124.889	-0.01807	205.934	6.40186	297.011	15.423
15.804	2.373	64.513	5.04141	124.912	-0.02053	205.942	6.37422	297.022	15.3578
15.814	2.36405	64.521	5.06011	124.921	-0.03264	205.951	6.33401	297.038	15.3189
15.826	2.34605	64.537	5.07423	124.932	-0.04251	205.968	6.29852	297.046	15.2569
15.831	2.32272	64.549	5.09319	124.945	-0.0578	205.975	6.25918	297.057	15.2029
15.849	2.32513	64.558	5.0778	124.952	-0.0628	205.987	6.22943	297.069	15.1583
15.86	2.32904	64.568	5.0895	124.967	-0.05757	206.001	6.17926	297.106	15.0981
15.873	2.33203	64.575	5.08736	124.976	-0.07466	206.009	6.14404	297.107	15.054
15.884	2.33239	64.588	5.10319	124.984	-0.07865	206.04	6.10438	297.109	15.0026
15.893	2.32913	64.601	5.11551	124.994	-0.07513	206.066	6.07479	297.11	14.9322
15.905	2.31888	64.614	5.1144	125.009	-0.07206	206.067	6.02237	297.124	14.8662
15.916	2.29697	64.623	5.12374	125.02	-0.08706	206.075	5.99331	297.132	14.8174
15.926	2.31291	64.632	5.14161	125.03	-0.08588	206.087	5.94932	297.142	14.7347
15.936	2.29935	64.644	5.15875	125.038	-0.0755	206.095	5.9122	297.157	14.691
15.947	2.28064	64.657	5.16815	125.049	-0.08015	206.106	5.87083	297.167	14.6428
15.954	2.28488	64.663	5.19993	125.058	-0.07815	206.122	5.82944	297.177	14.5925
15.971	2.28703	64.677	5.21577	125.076	-0.08578	206.129	5.79613	297.188	14.5357
15.985	2.31507	64.688	5.21913	125.09	-0.0764	206.144	5.75001	297.197	14.4757
15.994	2.32553	64.7	5.23034	125.097	-0.07982	206.152	5.70261	297.207	14.4343
16.002	2.31957	64.709	5.26465	125.107	-0.08571	206.16	5.6566	297.222	14.4051
16.013	2.30555	64.718	5.28063	125.12	-0.08843	206.17	5.6159	297.232	14.3223
16.026	2.29057	64.734	5.33378	125.133	-0.09361	206.185	5.58324	297.242	14.2664
16.038	2.2719	64.744	5.33988	125.143	-0.07658	206.196	5.54573	297.256	14.2322
16.05	2.25401	64.755	5.35393	125.152	-0.07737	206.207	5.52311	297.266	14.1944
16.056	2.22327	64.77	5.34403	125.162	-0.08073	206.215	5.49529	297.274	14.1398
16.066	2.22165	64.775	5.35342	125.171	-0.07853	206.226	5.45568	297.286	14.0854
16.092	2.19667	64.785	5.36624	125.181	-0.07446	206.238	5.41138	297.301	14.0275
16.11	2.20692	64.799	5.38709	125.201	-0.06119	206.252	5.36292	297.313	13.9817
16.117	2.20381	64.811	5.4102	125.209	-0.06266	206.262	5.32524	297.319	13.9222
16.123	2.19411	64.821	5.41723	125.218	-0.05592	206.27	5.28864	297.329	13.8709
16.131	2.1912	64.831	5.41964	125.227	-0.04786	206.28	5.26164	297.345	13.819
16.137	2.19597	64.839	5.45283	125.236	-0.0648	206.313	5.22883	297.364	13.7686
16.148	2.17198	64.85	5.46845	125.249	-0.05772	206.315	5.21401	297.374	13.7205
16.169	2.158	64.873	5.47376	125.259	-0.04469	206.328	5.16711	297.385	13.6703
16.181	2.15033	64.875	5.50263	125.272	-0.03726	206.338	5.12271	297.396	13.6239
16.189	2.14619	64.918	5.51895	125.282	-0.03122	206.348	5.08614	297.412	13.5749
16.199	2.14131	64.919	5.54076	125.292	-0.01231	206.362	5.03606	297.432	13.4944
16.217	2.14345	64.92	5.54717	125.306	-0.00766	206.371	5.00014	297.441	13.4463
16.223	2.14752	64.923	5.57416	125.329	-0.00021808	206.387	4.96635	297.451	13.3914
16.234	2.13867	64.933	5.59277	125.345	0.01007	206.394	4.94171	297.462	13.3322
16.249	2.1204	64.941	5.60977	125.383	0.02686	206.404	4.90565	297.473	13.2505
16.256	2.11046	64.951	5.61443	125.384	0.06587	206.412	4.88333	297.483	13.2198
16.267	2.08846	64.96	5.64457	125.394	0.08306	206.429	4.82858	297.5	13.1589
16.276	2.08479	64.969	5.66245	125.41	0.09972	206.434	4.79722	297.507	13.1098
16.292	2.06502	65.007	5.67799	125.416	0.13696	206.455	4.7656	297.518	13.0723
16.301	2.04874	65.008	5.68533	125.428	0.13421	206.46	4.72736	297.528	13.0265
16.312	2.04969	65.039	5.70104	125.436	0.16361	206.47	4.70676	297.539	12.9752
16.324	2.04615	65.04	5.71377	125.464	0.17337	206.483	4.69185	297.553	12.9485
16.333	2.03748	65.041	5.74589	125.495	0.18664	206.494	4.67271	297.564	12.9146
16.339	2.03418	65.052	5.7642	125.496	0.21721	206.507	4.63463	297.572	12.8593
16.361	2.03414	65.063	5.77314	125.498	0.24674	206.516	4.59865	297.583	12.8004
16.367	2.03038	65.073	5.78701	125.499	0.26543	206.534	4.55138	297.593	12.7382
16.38	2.01031	65.083	5.79473	125.52	0.28914	206.568	4.52141	297.603	12.6837
16.387	1.99586	65.094	5.82009	125.537	0.28091	206.575	4.48877	297.618	12.6183
16.397	1.98136	65.126	5.8409	125.567	0.28607	206.581	4.44435	297.631	12.5855
16.411	1.9859	65.127	5.84484	125.573	0.31786	206.594	4.42315	297.638	12.5551
16.424	1.97327	65.129	5.86818	125.582	0.34445	206.602	4.38745	297.65	12.5075
16.433	1.95608	65.14	5.8814	125.591	0.3623	206.612	4.36285	297.659	12.4691
16.443	1.94497	65.148	5.91136	125.602	0.38874	206.628	4.33454	297.666	12.4295
16.451	1.92873	65.163	5.92584	125.611	0.41665	206.639	4.28165	297.684	12.3866
16.466	1.92519	65.173	5.92684	125.622	0.46045	206.648	4.23238	297.695	12.337
16.476	1.90904	65.182	5.95223	125.636	0.4779	206.657	4.17139	297.708	12.2722
16.489	1.89139	65.194	5.95609	125.655	0.50345	206.689	4.13058	297.725	12.2384
16.501	1.89355	65.204	5.98431	125.686	0.52029	206.691	4.0899	297.756	12.181
16.508	1.88609	65.216	6.0126	125.687	0.55598	206.719	4.05838	297.776	12.1408
16.517	1.88308	65.224	6.02538	125.701	0.58288	206.748	4.01856	297.783	12.0922
16.534	1.86617	65.236	6.05362	125.715	0.61384	206.749	3.97877	297.795	12.043
16.535	1.87143	65.249	6.09114	125.722	0.63327	206.75	3.95303	297.808	11.9912
16.559	1.836	65.259	6.11319	125.733	0.65253	206.752	3.90823	297.816	11.9286
16.564	1.82444	65.271	6.12697	125.743	0.69507	206.764	3.87383	297.825	11.874
16.589	1.81445	65.281	6.14773	125.753	0.71713	206.778	3.83391	297.839	11.829
16.592	1.81432	65.289	6.16256	125.76	0.74488	206.792	3.80694	297.847	11.8058
16.607	1.81143	65.301	6.18652	125.779	0.77374	206.801	3.77269	297.857	11.7651
16.608	1.81217	65.315	6.20365	125.794	0.77792	206.816	3.72708	297.865	11.7114
16.624	1.80693	65.326	6.21473	125.799	0.79697	206.838	3.68974	297.889	11.6781
16.632	1.79776	65.337	6.23511	125.809	0.85282	206.847	3.65121	297.908	11.6388
16.642	1.78896	65.345	6.25447	125.826	0.88439	206.857	3.63775	297.913	11.5859
16.653	1.78271	65.355	6.30296	125.845	0.896	206.865	3.60709	297.94	11.5326
16.66	1.76983	65.366	6.32798	125.855	0.95257	206.876	3.57789	297.941	11.485
16.677	1.75582	65.384	6.36831	125.866	0.97062	206.889	3.54766	297.943	11.4284
16.686	1.73972	65.392	6.37798	125.876	1.00081	206.899	3.50835	297.987	11.3713
16.7	1.75118	65.402	6.39672	125.902	1.04068	206.91	3.47992	297.988	11.3139
16.702	1.73127	65.412	6.41329	125.904	1.06293	206.926	3.44962	297.989	11.2745
16.716	1.71637	65.429	6.43469	125.909	1.1096	206.938	3.41373	297.99	11.2299
16.78	1.6889	65.434	6.46082	125.92	1.13395	206.96	3.3816	297.991	11.1914
16.782	1.67666	65.449	6.47058	125.934	1.16927	206.968	3.35455	298.007	11.1277
16.785	1.66253	65.459	6.50434	125.958	1.18799	206.979	3.31974	298.016	11.072
16.787	1.64518	65.468	6.54244	125.959	1.22314	206.987	3.2779	298.028	11.0428
16.788	1.6382	65.479	6.56284	125.966	1.25323	206.998	3.24649	298.033	11.0045
16.858	1.62913	65.492	6.59035	125.975	1.28133	207.006	3.20867	298.045	10.9654
16.859	1.61691	65.507	6.60074	125.987	1.30861	207.022	3.17222	298.052	10.9064
16.884	1.60604	65.516	6.63114	125.998	1.33493	207.032	3.11592	298.07	10.8712
16.885	1.60685	65.524	6.66526	126.009	1.37767	207.047	3.09908	298.08	10.856
16.886	1.59699	65.534	6.6887	126.021	1.40744	207.05	3.06942	298.096	10.8099
16.942	1.58001	65.543	6.70529	126.034	1.46683	207.065	3.02596	298.105	10.7686
16.943	1.56575	65.555	6.7433	126.042	1.48349	207.093	2.98024	298.116	10.7131
16.945	1.53981	65.566	6.77483	126.053	1.49885	207.095	2.95922	298.143	10.6724
16.947	1.52611	65.579	6.78622	126.061	1.54459	207.104	2.91739	298.151	10.6131
16.964	1.53059	65.59	6.80444	126.075	1.57731	207.113	2.87363	298.158	10.5664
16.965	1.53351	65.6	6.8353	126.084	1.60997	207.122	2.85014	298.165	10.5028
16.968	1.51562	65.611	6.86482	126.118	1.63925	207.137	2.84548	298.176	10.4615
16.98	1.51233	65.624	6.88183	126.119	1.66602	207.142	2.79997	298.191	10.421
16.996	1.50851	65.636	6.92251	126.121	1.682	207.151	2.77199	298.201	10.3554
17.003	1.48499	65.646	6.92729	126.13	1.71312	207.167	2.74041	298.211	10.2992
17.015	1.47423	65.654	6.95118	126.166	1.73811	207.174	2.72107	298.224	10.2764
17.04	1.44844	65.666	6.92983	126.167	1.77285	207.185	2.69213	298.231	10.233
17.042	1.43485	65.676	6.94322	126.176	1.8009	207.195	2.64872	298.243	10.1805
17.049	1.43159	65.685	6.96779	126.187	1.81988	207.212	2.62908	298.249	10.0979
17.06	1.41284	65.7	7.00401	126.195	1.84635	207.22	2.59185	298.267	10.0584
17.07	1.41023	65.711	7.02738	126.207	1.86864	207.228	2.58705	298.276	10.0116
17.081	1.39861	65.744	7.03818	126.234	1.87186	207.238	2.57163	298.286	9.9516
17.093	1.39022	65.745	7.06824	126.234	1.89927	207.25	2.55259	298.297	9.88797
17.104	1.37799	65.746	7.09693	126.239	1.93352	207.278	2.50672	298.311	9.85158
17.115	1.35503	65.755	7.11657	126.251	1.95498	207.28	2.48165	298.32	9.7913
17.125	1.31703	65.766	7.1303	126.261	1.97736	207.281	2.44176	298.33	9.74785
17.137	1.30608	65.777	7.13671	126.272	2.00948	207.295	2.41322	298.34	9.71412
17.146	1.30286	65.788	7.16207	126.289	2.03266	207.331	2.38712	298.398	9.66723
17.154	1.2965	65.803	7.18113	126.304	2.05223	207.332	2.35458	298.4	9.59297
17.166	1.28194	65.804	7.19418	126.308	2.05998	207.335	2.33993	298.401	9.54357
17.18	1.26038	65.821	7.20916	126.316	2.10737	207.349	2.29564	298.402	9.49987
17.195	1.24336	65.831	7.25307	126.325	2.12864	207.35	2.27213	298.415	9.47248
17.203	1.23307	65.844	7.28727	126.339	2.15606	207.36	2.23734	298.417	9.42938
17.211	1.20779	65.854	7.29936	126.349	2.19177	207.374	2.19215	298.433	9.37077
17.222	1.18058	65.861	7.34357	126.362	2.19057	207.382	2.16936	298.435	9.33929
17.284	1.17767	65.873	7.35928	126.371	2.23422	207.394	2.15238	298.452	9.28657
17.287	1.15392	65.889	7.37451	126.381	2.24987	207.408	2.1259	298.499	9.21398
17.288	1.13808	65.899	7.39163	126.406	2.26693	207.417	2.08028	298.51	9.17765
17.289	1.1129	65.909	7.40965	126.407	2.28216	207.427	2.06715	298.519	9.14398
17.3	1.09673	65.918	7.44035	126.417	2.30906	207.436	2.05137	298.529	9.09305
17.306	1.0825	65.928	7.43295	126.426	2.33929	207.446	2.00944	298.544	9.06495
17.367	1.07939	65.94	7.45381	126.437	2.34037	207.454	1.98279	298.551	9.00966
17.368	1.07305	65.947	7.47366	126.452	2.35311	207.471	1.93434	298.562	8.97288
17.369	1.06245	65.965	7.49946	126.462	2.36656	207.484	1.89854	298.576	8.93424
17.37	1.04534	65.974	7.51109	126.472	2.3971	207.492	1.85108	298.584	8.88142
17.382	1.03148	65.983	7.53645	126.483	2.42121	207.502	1.80913	298.597	8.82708
17.387	1.008	65.994	7.55018	126.493	2.45723	207.517	1.77168	298.607	8.79297
17.401	0.98482	66.005	7.57015	126.503	2.5014	207.524	1.74391	298.616	8.72792
17.402	0.97551	66.024	7.6031	126.549	2.50176	207.543	1.70709	298.626	8.68928
17.412	0.96176	66.031	7.60527	126.55	2.52849	207.549	1.66488	298.64	8.6466
17.424	0.95014	66.039	7.62745	126.552	2.56896	207.56	1.62673	298.652	8.61473
17.43	0.93036	66.05	7.62682	126.553	2.58294	207.567	1.59009	298.663	8.55788
17.446	0.91191	66.061	7.64809	126.575	2.60021	207.597	1.55172	298.672	8.52061
17.456	0.89321	66.068	7.67029	126.576	2.62289	207.599	1.53272	298.681	8.46286
17.466	0.87717	66.087	7.70058	126.577	2.63465	207.61	1.48998	298.694	8.4198
17.475	0.86744	66.096	7.71425	126.595	2.63278	207.618	1.45023	298.708	8.3717
17.488	0.85667	66.105	7.72588	126.604	2.65644	207.626	1.39859	298.722	8.35093
17.501	0.85503	66.119	7.72838	126.614	2.67578	207.635	1.35669	298.731	8.30646
17.511	0.84958	66.14	7.73406	126.625	2.68959	207.644	1.31582	298.74	8.27478
17.52	0.86372	66.175	7.73675	126.635	2.7138	207.663	1.28104	298.748	8.26424
17.53	0.85074	66.205	7.75721	126.65	2.7391	207.672	1.24163	298.756	8.21877
17.54	0.83097	66.207	7.77612	126.656	2.77918	207.682	1.20379	298.774	8.16518
17.551	0.82039	66.235	7.79434	126.67	2.77686	207.69	1.15855	298.783	8.1079
17.57	0.81266	66.236	7.81304	126.681	2.79448	207.7	1.12466	298.795	8.03918
17.578	0.80057	66.237	7.82617	126.69	2.78863	207.712	1.08409	298.803	7.99094
17.614	0.78076	66.262	7.85001	126.7	2.79021	207.728	1.05303	298.814	7.93439
17.616	0.78815	66.263	7.86559	126.71	2.802	207.757	1.01169	298.826	7.91607
17.617	0.77376	66.274	7.88733	126.721	2.8214	207.758	0.98245	298.839	7.88846
17.633	0.77341	66.284	7.9081	126.729	2.83159	207.76	0.94241	298.849	7.84371
17.642	0.75412	66.293	7.9145	126.747	2.85952	207.798	0.90836	298.86	7.78349
17.653	0.74734	66.322	7.92855	126.757	2.88528	207.799	0.88505	298.869	7.71377
17.662	0.73941	66.323	7.91914	126.765	2.91152	207.801	0.84203	298.884	7.67766
17.701	0.73643	66.324	7.9309	126.777	2.92849	207.802	0.81374	298.893	7.64613
17.703	0.73262	66.34	7.96697	126.797	2.96716	207.818	0.79449	298.903	7.59879
17.704	0.71614	66.348	7.98744	126.801	2.98361	207.819	0.75931	298.914	7.55816
17.705	0.69634	66.36	7.99743	126.831	3.00911	207.833	0.72787	298.924	7.50056
17.734	0.69593	66.368	7.99852	126.838	3.03712	207.839	0.6983	298.935	7.46175
17.735	0.68391	66.381	8.00197	126.848	3.05734	207.855	0.64834	298.947	7.39404
17.757	0.68434	66.391	8.01959	126.858	3.06578	207.866	0.62974	298.963	7.35704
17.758	0.68661	66.411	8.02997	126.872	3.10562	207.879	0.60867	298.971	7.29296
17.762	0.69543	66.426	8.03066	126.88	3.11114	207.89	0.59784	298.981	7.24862
17.775	0.69397	66.435	8.03516	126.889	3.13862	207.897	0.53715	298.99	7.20926
17.785	0.67004	66.461	8.03103	126.901	3.15822	207.905	0.50191	299.005	7.16269
17.795	0.6479	66.479	8.02644	126.911	3.17571	207.923	0.46327	299.016	7.12716
17.805	0.63168	66.485	8.02326	126.92	3.19704	207.934	0.44427	299.028	7.07695
17.813	0.62024	66.492	8.03395	126.934	3.21169	207.944	0.41648	299.036	7.0391
17.829	0.62257	66.503	8.02056	126.943	3.24135	207.954	0.36821	299.044	6.99176
17.841	0.6041	66.513	8.01957	126.953	3.25804	207.966	0.32432	299.058	6.95451
17.851	0.59332	66.52	8.02928	126.968	3.26773	207.98	0.2969	299.072	6.88554
17.865	0.57516	66.536	8.03044	126.977	3.28783	207.997	0.27839	299.074	6.8387
17.876	0.5655	66.546	8.03555	126.992	3.29344	208.009	0.2577	299.095	6.7946
17.884	0.55566	66.565	8.05932	126.997	3.31029	208.013	0.219	299.104	6.74306
17.895	0.55028	66.58	8.06281	127.008	3.34285	208.021	0.18111	299.113	6.68464
17.906	0.54549	66.59	8.05111	127.025	3.37761	208.032	0.1552	299.123	6.64674
17.916	0.53087	66.598	8.05771	127.03	3.39932	208.045	0.13937	299.133	6.61711
17.926	0.53317	66.605	8.04193	127.04	3.43748	208.054	0.12896	299.139	6.56438
17.933	0.55997	66.613	8.03802	127.055	3.4596	208.065	0.10659	299.157	6.52378
17.951	0.55083	66.623	8.03712	127.065	3.50993	208.074	0.08576	299.19	6.47213
17.964	0.54269	66.636	8.03487	127.087	3.53995	208.084	0.07233	299.191	6.43098
17.976	0.53003	66.644	8.0358	127.094	3.55391	208.095	0.04217	299.192	6.40217
17.993	0.51849	66.657	8.04408	127.103	3.56816	208.114	0.024	299.227	6.35737
18.002	0.50156	66.668	8.05004	127.109	3.58785	208.122	0.02571	299.228	6.29844
18.017	0.51328	66.679	8.03573	127.119	3.61315	208.131	-0.00789	299.229	6.25975
18.029	0.50019	66.688	8.01751	127.13	3.64044	208.14	-0.03886	299.24	6.2013
18.038	0.483	66.697	8.0099	127.142	3.6673	208.15	-0.05335	299.241	6.16148
18.048	0.49576	66.708	7.98956	127.152	3.69316	208.161	-0.05498	299.277	6.14529
18.059	0.48507	66.724	7.98783	127.161	3.70788	208.174	-0.08711	299.278	6.08444
18.072	0.48639	66.735	7.97518	127.169	3.72954	208.186	-0.1041	299.28	6.05327
18.083	0.47124	66.745	7.95281	127.185	3.73815	208.195	-0.13462	299.293	6.01081
18.093	0.45986	66.753	7.94144	127.243	3.75965	208.205	-0.14118	299.3	5.96896
18.157	0.45857	66.764	7.96108	127.246	3.77219	208.221	-0.14788	299.31	5.92006
18.159	0.4409	66.77	7.92361	127.249	3.81153	208.24	-0.15797	299.322	5.85689
18.162	0.42989	66.791	7.92476	127.257	3.85949	208.25	-0.16712	299.332	5.82365
18.164	0.44395	66.799	7.90805	127.265	3.89545	208.263	-0.18907	299.349	5.7774
18.169	0.44482	66.81	7.89188	127.277	3.91456	208.273	-0.21627	299.356	5.71886
18.181	0.43833	66.82	7.87303	127.282	3.95328	208.284	-0.20899	299.376	5.66943
18.191	0.41977	66.83	7.88625	127.294	3.9651	208.295	-0.21177	299.382	5.62616
18.206	0.41167	66.837	7.89159	127.302	3.99215	208.308	-0.22996	299.389	5.59497
18.216	0.41191	66.856	7.85552	127.327	4.00677	208.318	-0.23514	299.403	5.55666
18.226	0.39063	66.866	7.84389	127.328	4.02689	208.328	-0.23648	299.415	5.5067
18.239	0.37733	66.875	7.82944	127.339	4.05361	208.341	-0.23671	299.425	5.45177
18.246	0.36639	66.886	7.82193	127.349	4.05066	208.352	-0.24861	299.431	5.4015
18.256	0.36718	66.901	7.81544	127.361	4.07397	208.367	-0.22636	299.441	5.3587
18.272	0.34557	66.907	7.80101	127.38	4.10556	208.374	-0.24138	299.453	5.28662
18.281	0.3284	66.93	7.79208	127.385	4.12498	208.383	-0.24901	299.464	5.26053
18.29	0.32526	66.932	7.77586	127.394	4.12999	208.395	-0.25058	299.476	5.21344
18.3	0.31456	66.941	7.75519	127.404	4.14687	208.403	-0.23817	299.487	5.1717
18.309	0.31349	66.952	7.73798	127.414	4.14632	208.414	-0.23268	299.496	5.12621
18.321	0.30563	66.968	7.72793	127.445	4.18682	208.428	-0.23274	299.511	5.05744
18.336	0.29221	66.982	7.73317	127.447	4.199	208.438	-0.23708	299.52	4.98921
18.346	0.2865	66.987	7.73289	127.449	4.21825	208.452	-0.22625	299.526	4.93824
18.357	0.27455	66.997	7.70108	127.459	4.23714	208.46	-0.21488	299.542	4.88704
18.367	0.27324	67.011	7.70269	127.47	4.27452	208.47	-0.20136	299.552	4.85008
18.378	0.2691	67.019	7.64472	127.482	4.30066	208.48	-0.21592	299.564	4.79793
18.385	0.25301	67.034	7.61969	127.491	4.31943	208.495	-0.20077	299.577	4.73995
18.403	0.24792	67.042	7.60584	127.511	4.36584	208.506	-0.19274	299.585	4.68261
18.412	0.2414	67.053	7.58873	127.515	4.39113	208.521	-0.19906	299.6	4.64153
18.423	0.21167	67.065	7.58186	127.527	4.42458	208.525	-0.18514	299.607	4.59391
18.434	0.2178	67.073	7.56845	127.537	4.47095	208.535	-0.1611	299.614	4.54435
18.45	0.20109	67.087	7.56002	127.547	4.48078	208.541	-0.14924	299.626	4.50529
18.462	0.19371	67.098	7.5468	127.554	4.51746	208.564	-0.11423	299.666	4.45388
18.468	0.19814	67.11	7.54063	127.571	4.53768	208.573	-0.11039	299.669	4.41419
18.478	0.17781	67.118	7.51851	127.582	4.56977	208.611	-0.12028	299.685	4.36711
18.488	0.16328	67.128	7.50507	127.593	4.60606	208.613	-0.1107	299.686	4.31912
18.503	0.16947	67.139	7.49244	127.602	4.64086	208.614	-0.10859	299.698	4.27911
18.514	0.1623	67.15	7.48506	127.613	4.67141	208.632	-0.08934	299.705	4.24891
18.527	0.14857	67.159	7.45736	127.619	4.71352	208.642	-0.07323	299.716	4.207
18.534	0.14539	67.174	7.44854	127.636	4.72499	208.643	-0.05269	299.732	4.15565
18.544	0.13849	67.195	7.4151	127.653	4.7459	208.657	-0.02841	299.742	4.10251
18.555	0.1263	67.197	7.40502	127.661	4.76941	208.667	-0.00623	299.752	4.06499
18.565	0.11848	67.206	7.38161	127.669	4.7944	208.684	-0.0033	299.761	4.01168
18.575	0.10806	67.219	7.34825	127.679	4.81177	208.694	0.01888	299.771	3.99279
18.588	0.10054	67.226	7.32268	127.694	4.82857	208.702	0.03176	299.778	3.96207
18.599	0.09846	67.24	7.31752	127.705	4.8327	208.713	0.04897	299.798	3.93032
18.615	0.10966	67.251	7.29695	127.715	4.84887	208.724	0.09065	299.806	3.89275
18.622	0.09533	67.262	7.27267	127.739	4.87085	208.734	0.10529	299.816	3.85002
18.633	0.10196	67.273	7.2626	127.74	4.8852	208.751	0.13649	299.825	3.80468
18.639	0.10332	67.281	7.24169	127.741	4.92738	208.76	0.16276	299.837	3.77451
18.655	0.11614	67.296	7.22884	127.761	4.95384	208.768	0.17559	299.848	3.74507
18.666	0.10845	67.307	7.21014	127.77	4.98387	208.779	0.20465	299.862	3.69685
18.675	0.09725	67.317	7.17749	127.779	5.02474	208.812	0.21957	299.872	3.65535
18.688	0.09636	67.33	7.14436	127.789	5.06213	208.813	0.25195	299.882	3.64088
18.695	0.07884	67.336	7.1239	127.801	5.06778	208.815	0.2835	299.915	3.59503
18.703	0.0761	67.348	7.12258	127.841	5.08328	208.827	0.32073	299.931	3.56926
18.722	0.07681	67.388	7.12345	127.842	5.11371	208.835	0.34862	299.938	3.54732
18.731	0.08348	67.388	7.09543	127.877	5.17202	208.845	0.36584	299.944	3.52135
18.741	0.0759	67.39	7.07084	127.878	5.20451	208.858	0.39301	299.952	3.49202
18.752	0.05051	67.392	7.07009	127.906	5.22664	208.867	0.42241	299.96	3.44002
18.763	0.04971	67.422	7.03927	127.907	5.26226	208.882	0.44892	299.974	3.41983
18.777	0.05165	67.464	7.03046	127.908	5.28841	208.889	0.45798	299.986	3.38044
18.799	0.04323	67.465	7.00922	127.933	5.29337	208.901	0.49223	299.996	3.33517
18.809	0.04292	67.466	6.99585	127.941	5.34132	208.912	0.54127	300.004	3.31005
18.829	0.02962	67.468	6.97622	127.96	5.35489	208.922	0.57421	300.015	3.26563
18.844	0.02616	67.469	6.97841	127.97	5.40632	208.928	0.6083	300.024	3.21704
18.855	0.03537	67.483	6.97556	127.978	5.43727	208.945	0.64013	300.035	3.17688
18.863	0.01246	67.495	6.94974	127.99	5.47161	208.964	0.66502	300.051	3.14378
18.874	0.01559	67.504	6.932	127.999	5.4922	209.008	0.68331	300.059	3.11938
18.884	0.000504871	67.517	6.92668	128.006	5.53405	209.009	0.70923	300.071	3.07939
18.914	-0.00615	67.524	6.9213	128.026	5.55949	209.01	0.74975	300.079	3.03229
18.921	-0.02306	67.535	6.90153	128.035	5.58554	209.04	0.78422	300.089	2.99292
18.939	-0.00492	67.545	6.87191	128.043	5.62055	209.041	0.81837	300.103	2.96587
18.941	-0.01837	67.56	6.85033	128.055	5.64716	209.047	0.85342	300.114	2.93197
18.969	-0.0252	67.569	6.84263	128.07	5.67693	209.069	0.89717	300.125	2.8803
18.971	-0.02536	67.579	6.80752	128.094	5.72671	209.07	0.92672	300.136	2.81079
18.973	-0.02512	67.593	6.77125	128.101	5.75937	209.08	0.9668	300.153	2.75295
19	-0.02375	67.6	6.76592	128.108	5.8028	209.087	0.99535	300.168	2.69109
19.003	-0.02747	67.608	6.75982	128.117	5.81377	209.097	1.01531	300.181	2.62521
19.015	-0.02343	67.625	6.74594	128.129	5.81421	209.108	1.04899	300.192	2.58999
19.017	-0.03166	67.636	6.72099	128.143	5.84589	209.119	1.06953	300.211	2.54868
19.03	-0.04233	67.647	6.6852	128.156	5.88482	209.15	1.09966	300.216	2.49864
19.05	-0.03988	67.666	6.66478	128.165	5.90195	209.151	1.13743	300.226	2.43993
19.062	-0.03163	67.669	6.67119	128.176	5.94724	209.153	1.1675	300.233	2.40267
19.073	-0.02646	67.681	6.65744	128.184	5.97773	209.167	1.21311	300.248	2.36191
19.085	-0.03596	67.691	6.65494	128.201	6.00583	209.175	1.24244	300.259	2.33583
19.093	-0.04674	67.702	6.6341	128.226	6.03536	209.186	1.27719	300.275	2.26763
19.106	-0.04592	67.71	6.62844	128.235	6.05934	209.199	1.31723	300.277	2.22923
19.117	-0.02994	67.72	6.59993	128.242	6.09342	209.208	1.35796	300.288	2.20015
19.128	-0.02815	67.73	6.58434	128.251	6.1467	209.22	1.38579	300.303	2.15983
19.138	-0.01561	67.747	6.56792	128.268	6.17462	209.229	1.42345	300.328	2.11828
19.148	-0.000881777	67.757	6.57741	128.277	6.19742	209.24	1.46402	300.335	2.06693
19.162	-0.00616	67.769	6.55798	128.285	6.23075	209.266	1.49642	300.346	2.02386
19.171	-0.00199	67.778	6.541	128.295	6.26083	209.276	1.55	300.357	1.9854
19.183	0.00701	67.787	6.5255	128.307	6.30452	209.286	1.59222	300.375	1.93154
19.193	0.01509	67.797	6.48601	128.318	6.33992	209.296	1.63177	300.376	1.86721
19.202	0.00424	67.813	6.45094	128.328	6.36165	209.305	1.65546	300.402	1.78396
19.213	0.00819	67.822	6.43507	128.345	6.39841	209.313	1.71851	300.435	1.70808
19.228	0.01681	67.832	6.41594	128.351	6.41392	209.331	1.76185	300.436	1.62961
19.238	0.01956	67.842	6.39414	128.361	6.4367	209.343	1.82674	300.437	1.57964
19.251	0.03298	67.854	6.38466	128.372	6.48142	209.352	1.85351	300.451	1.52142
19.26	0.04652	67.868	6.37876	128.384	6.50782	209.361	1.88862	300.455	1.4631
19.267	0.04851	67.883	6.36501	128.397	6.54875	209.378	1.94826	300.464	1.4232
19.299	0.04436	67.891	6.35894	128.407	6.55648	209.388	1.99573	300.475	1.3854
19.3	0.05937	67.899	6.34211	128.418	6.60295	209.4	2.02357	300.483	1.33965
19.315	0.0461	67.909	6.3298	128.428	6.61239	209.41	2.07876	300.503	1.28166
19.32	0.03531	67.92	6.30347	128.439	6.64937	209.421	2.11167	300.51	1.23687
19.329	0.04447	67.929	6.29742	128.447	6.68498	209.429	2.16469	300.52	1.19941
19.339	0.07416	67.945	6.28104	128.471	6.72295	209.446	2.18873	300.532	1.14792
19.343	0.06969	67.954	6.26644	128.536	6.75288	209.454	2.21266	300.542	1.1036
19.362	0.07827	67.964	6.25566	128.537	6.77936	209.464	2.27663	300.568	1.06943
19.369	0.07812	67.975	6.23489	128.538	6.80736	209.473	2.3166	300.575	1.03653
19.381	0.09209	67.986	6.21634	128.539	6.83819	209.485	2.36821	300.589	0.99199
19.407	0.10743	67.996	6.21571	128.569	6.87073	209.494	2.37991	300.598	0.95809
19.409	0.10342	68.01	6.21817	128.572	6.91973	209.505	2.38908	300.606	0.91314
19.437	0.09884	68.02	6.18073	128.574	6.95289	209.519	2.41658	300.615	0.88093
19.447	0.09899	68.029	6.16739	128.593	6.97543	209.529	2.46723	300.633	0.8179
19.457	0.10849	68.045	6.15426	128.603	7.00041	209.539	2.493	300.642	0.79702
19.48	0.12445	68.055	6.15142	128.618	7.03695	209.547	2.52444	300.651	0.76268
19.486	0.11695	68.068	6.14173	128.626	7.07036	209.558	2.54496	300.682	0.71812
19.492	0.12455	68.077	6.11845	128.636	7.09916	209.57	2.57258	300.683	0.69536
19.502	0.13338	68.085	6.10214	128.65	7.12601	209.586	2.59932	300.7	0.66699
19.511	0.12861	68.096	6.08616	128.666	7.16338	209.594	2.60787	300.707	0.6228
19.522	0.14914	68.107	6.08624	128.67	7.18546	209.604	2.65052	300.714	0.57647
19.537	0.15317	68.117	6.05466	128.682	7.22442	209.615	2.66956	300.72	0.5403
19.544	0.15295	68.131	6.02603	128.694	7.25896	209.627	2.69997	300.734	0.50284
19.557	0.1635	68.141	6.01023	128.709	7.28194	209.642	2.73174	300.748	0.49306
19.566	0.18289	68.154	5.97338	128.727	7.32117	209.65	2.7571	300.755	0.46033
19.576	0.17571	68.162	5.95086	128.737	7.33584	209.66	2.78757	300.768	0.43455
19.587	0.19172	68.173	5.93875	128.751	7.36718	209.67	2.82664	300.774	0.39555
19.6	0.21573	68.181	5.91427	128.772	7.40473	209.68	2.85523	300.789	0.35929
19.615	0.22611	68.196	5.90034	128.773	7.45185	209.693	2.8572	300.795	0.32869
19.622	0.22797	68.21	5.88186	128.791	7.49841	209.7	2.87528	300.808	0.28898
19.633	0.22792	68.219	5.88654	128.8	7.53604	209.717	2.90431	300.82	0.24815
19.642	0.24141	68.23	5.87396	128.809	7.58545	209.726	2.92652	300.831	0.21793
19.667	0.26265	68.243	5.8773	128.816	7.62051	209.735	2.95312	300.841	0.18921
19.687	0.27363	68.259	5.85335	128.823	7.65773	209.75	2.98057	300.85	0.16847
19.689	0.28715	68.264	5.83895	128.864	7.6892	209.76	3.02096	300.86	0.14254
19.693	0.2829	68.278	5.82394	128.866	7.72294	209.773	3.05385	300.876	0.12035
19.702	0.28724	68.285	5.80814	128.867	7.76252	209.78	3.09721	300.895	0.09101
19.711	0.30611	68.293	5.78669	128.868	7.80002	209.791	3.11628	300.906	0.07585
19.723	0.32856	68.304	5.76619	128.881	7.8379	209.804	3.12955	300.958	0.06637
19.736	0.32958	68.311	5.74671	128.92	7.86258	209.812	3.16023	300.959	0.0579
19.743	0.34119	68.329	5.7341	128.922	7.88376	209.826	3.18085	300.961	0.03258
19.755	0.35289	68.339	5.72009	128.936	7.9128	209.832	3.19627	300.962	0.01682
19.773	0.36181	68.349	5.69909	128.946	7.95004	209.847	3.21773	300.976	0.00133
19.776	0.37354	68.359	5.68531	128.957	7.99251	209.891	3.23518	300.991	-0.02709
19.789	0.39699	68.371	5.66713	128.959	8.00591	209.893	3.25584	300.993	-0.04337
19.79	0.41523	68.39	5.64764	128.972	8.04339	209.894	3.28142	301.004	-0.0554
19.812	0.42454	68.397	5.63507	128.99	8.07591	209.909	3.31545	301.018	-0.08689
19.82	0.46057	68.405	5.64442	129	8.1093	209.91	3.34405	301.027	-0.09412
19.832	0.48129	68.415	5.63006	129.01	8.1453	209.924	3.38552	301.037	-0.11604
19.841	0.48793	68.425	5.62621	129.026	8.17108	209.933	3.41286	301.047	-0.16272
19.851	0.50457	68.437	5.60519	129.038	8.19571	209.945	3.43413	301.058	-0.16988
19.859	0.5147	68.453	5.58667	129.046	8.21893	209.958	3.4635	301.076	-0.18266
19.877	0.52191	68.461	5.5616	129.055	8.25229	209.97	3.48977	301.083	-0.18803
19.886	0.54002	68.47	5.53562	129.066	8.27883	209.979	3.5114	301.092	-0.19286
19.899	0.55051	68.481	5.51205	129.092	8.30884	209.99	3.53974	301.102	-0.20283
19.906	0.57147	68.491	5.49301	129.094	8.35177	210	3.55031	301.112	-0.20118
19.938	0.56622	68.502	5.48893	129.125	8.36762	210.013	3.57367	301.127	-0.22364
19.94	0.5737	68.516	5.45926	129.126	8.38511	210.026	3.60421	301.136	-0.2373
19.941	0.58858	68.527	5.43521	129.127	8.42564	210.037	3.61134	301.15	-0.23869
19.955	0.60263	68.535	5.43154	129.128	8.46074	210.046	3.63151	301.16	-0.2492
19.964	0.6179	68.551	5.42566	129.169	8.50422	210.055	3.66756	301.169	-0.24008
19.973	0.62969	68.561	5.41658	129.17	8.53293	210.065	3.70015	301.199	-0.24298
19.982	0.64182	68.562	5.40554	129.172	8.56382	210.083	3.76096	301.2	-0.26321
19.998	0.65615	68.581	5.35416	129.182	8.58408	210.103	3.77318	301.205	-0.28365
20.007	0.67162	68.609	5.31706	129.184	8.6119	210.101	3.79321	301.22	-0.28915
20.043	0.68753	68.615	5.29799	129.199	8.67094	210.11	3.82894	301.228	-0.27731
20.044	0.68441	68.642	5.2921	129.207	8.69929	210.121	3.84629	301.238	-0.26557
20.081	0.69751	68.642	5.25324	129.217	8.73089	210.133	3.87526	301.249	-0.25529
20.083	0.7025	68.665	5.23758	129.232	8.76794	210.147	3.89273	301.263	-0.24529
20.083	0.69908	68.666	5.22614	129.242	8.77237	210.16	3.91275	301.27	-0.23148
20.101	0.69652	68.668	5.20577	129.255	8.81011	210.169	3.93266	301.28	-0.24087
20.112	0.70724	68.688	5.18235	129.268	8.83548	210.176	3.9717	301.292	-0.23465
20.128	0.72524	68.689	5.17731	129.274	8.87417	210.187	3.99829	301.3	-0.22754
20.15	0.73073	68.702	5.15887	129.282	8.91371	210.201	4.03675	301.331	-0.22635
20.164	0.75963	68.741	5.13084	129.299	8.93955	210.231	4.05405	301.332	-0.21676
20.172	0.7703	68.743	5.11185	129.309	8.97255	210.233	4.09455	301.334	-0.19621
20.182	0.77872	68.744	5.09499	129.32	9.00197	210.26	4.12966	301.349	-0.18881
20.194	0.79271	68.76	5.06928	129.33	9.03295	210.262	4.17006	301.357	-0.19354
20.203	0.80553	68.761	5.05834	129.341	9.06601	210.263	4.21212	301.367	-0.1866
20.216	0.83881	68.769	5.04481	129.355	9.09253	210.264	4.24462	301.377	-0.17256
20.225	0.84856	68.78	5.03224	129.376	9.1318	210.265	4.27815	301.385	-0.17677
20.239	0.85717	68.791	5.00535	129.378	9.15408	210.294	4.31142	301.403	-0.17267
20.259	0.88469	68.802	4.98813	129.387	9.17715	210.295	4.34177	301.413	-0.16179
20.27	0.90626	68.812	4.98922	129.398	9.19629	210.313	4.37897	301.422	-0.14826
20.275	0.92564	68.824	4.94089	129.409	9.20588	210.321	4.40344	301.432	-0.13365
20.288	0.9231	68.837	4.92556	129.422	9.21928	210.333	4.42208	301.443	-0.11347
20.321	0.91606	68.847	4.91812	129.433	9.24373	210.345	4.46086	301.459	-0.10583
20.322	0.92494	68.864	4.90154	129.441	9.23674	210.353	4.50644	301.476	-0.08946
20.323	0.94467	68.88	4.88291	129.45	9.25274	210.365	4.53628	301.478	-0.06372
20.324	0.95702	68.916	4.86476	129.461	9.26753	210.374	4.57107	301.499	-0.06431
20.338	0.96923	68.924	4.83156	129.471	9.30639	210.384	4.60084	301.5	-0.05077
20.346	0.98611	68.931	4.79252	129.495	9.3577	210.399	4.62427	301.55	-4.0501e-05
20.357	0.97984	68.939	4.78656	129.505	9.39031	210.41	4.66054	301.552	0.03352
20.372	0.99496	68.948	4.77762	129.517	9.41605	210.42	4.70977	301.554	0.05782
20.381	1.01601	68.957	4.75268	129.528	9.42962	210.432	4.74008	301.555	0.07936
20.402	1.01727	68.967	4.74457	129.537	9.45591	210.44	4.78054	301.567	0.09679
20.406	1.02631	68.976	4.72498	129.557	9.48767	210.449	4.81988	301.568	0.12791
20.419	1.02539	68.988	4.70096	129.562	9.50329	210.46	4.86002	301.581	0.15096
20.432	1.05417	68.999	4.70118	129.572	9.52696	210.467	4.89055	301.589	0.15168
20.447	1.06594	69.009	4.66207	129.582	9.55313	210.485	4.91931	301.599	0.1866
20.457	1.05799	69.03	4.62739	129.593	9.58619	210.495	4.94914	301.608	0.19071
20.469	1.06359	69.044	4.62678	129.605	9.62563	210.506	4.98907	301.62	0.23281
20.479	1.06125	69.054	4.62057	129.621	9.63791	210.516	5.01181	301.632	0.26119
20.49	1.05867	69.068	4.60254	129.629	9.63216	210.531	5.05427	301.65	0.30329
20.504	1.06731	69.079	4.58353	129.637	9.6544	210.543	5.08759	301.656	0.3511
20.515	1.07354	69.088	4.57413	129.647	9.65481	210.552	5.10467	301.665	0.37603
20.525	1.08797	69.094	4.54004	129.664	9.691	210.561	5.14586	301.674	0.43066
20.539	1.10024	69.107	4.51865	129.683	9.7024	210.574	5.19424	301.685	0.44772
20.548	1.10963	69.112	4.52716	129.684	9.72964	210.582	5.2373	301.697	0.48004
20.56	1.12792	69.122	4.52684	129.694	9.75324	210.593	5.26809	301.712	0.50104
20.58	1.13142	69.133	4.49786	129.705	9.77951	210.61	5.31027	301.721	0.53342
20.591	1.1362	69.143	4.48028	129.716	9.80802	210.618	5.35771	301.73	0.56601
20.6	1.14854	69.155	4.45944	129.748	9.8309	210.628	5.37863	301.739	0.6035
20.612	1.17109	69.165	4.44917	129.8	9.87007	210.637	5.42406	301.753	0.66643
20.621	1.18293	69.174	4.42444	129.801	9.88471	210.653	5.46115	301.761	0.68801
20.637	1.17699	69.184	4.4148	129.803	9.92269	210.675	5.50792	301.775	0.71377
20.652	1.19523	69.195	4.41696	129.804	9.9393	210.682	5.54539	301.785	0.75739
20.654	1.20317	69.205	4.40358	129.805	10.0023	210.693	5.59159	301.797	0.78312
20.665	1.20852	69.221	4.37866	129.806	10.023	210.703	5.64869	301.808	0.82504
20.704	1.20183	69.231	4.35906	129.807	10.0536	210.718	5.6941	301.822	0.89131
20.706	1.18983	69.239	4.34742	129.824	10.081	210.726	5.72751	301.829	0.93571
20.709	1.20233	69.25	4.34359	129.835	10.1034	210.738	5.77151	301.843	0.96275
20.723	1.20873	69.261	4.31866	129.844	10.1157	210.748	5.82252	301.851	0.99702
20.731	1.21499	69.268	4.29852	129.851	10.1279	210.758	5.88053	301.864	1.03448
20.743	1.22378	69.288	4.2915	129.867	10.138	210.769	5.91708	301.872	1.08778
20.753	1.22625	69.296	4.26654	129.879	10.1338	210.783	5.94552	301.882	1.13248
20.768	1.24034	69.308	4.25046	129.88	10.1362	210.793	5.97094	301.889	1.17528
20.777	1.2563	69.316	4.24922	129.899	10.1538	210.803	6.00057	301.907	1.21028
20.787	1.25204	69.329	4.21673	129.902	10.1619	210.813	6.03235	301.918	1.26717
20.801	1.26137	69.346	4.19685	129.911	10.1838	210.825	6.07609	301.928	1.30572
20.809	1.26971	69.354	4.18073	129.922	10.2127	210.834	6.078	301.941	1.36247
20.823	1.26554	69.361	4.16069	129.932	10.2483	210.85	6.11133	301.949	1.39985
20.832	1.27778	69.371	4.15025	129.943	10.2843	210.859	6.15708	301.969	1.44236
20.843	1.27459	69.383	4.12964	129.977	10.313	210.87	6.19795	301.973	1.48759
20.853	1.29493	69.4	4.11395	129.986	10.3336	210.881	6.23777	301.984	1.53374
20.864	1.2944	69.41	4.09812	129.992	10.3506	210.889	6.29903	301.994	1.56673
20.874	1.31216	69.417	4.08201	130.001	10.373	210.902	6.34082	302.005	1.60919
20.888	1.32957	69.427	4.05804	130.017	10.4033	210.918	6.38474	302.041	1.6571
20.899	1.34449	69.444	4.05589	130.025	10.4313	210.93	6.41744	302.043	1.72788
20.913	1.35167	69.447	4.03301	130.034	10.4536	210.937	6.46194	302.044	1.75553
20.921	1.35961	69.462	4.0193	130.045	10.4828	210.949	6.51477	302.056	1.80763
20.929	1.37056	69.475	4.00354	130.052	10.4976	210.956	6.55293	302.065	1.85131
20.94	1.38375	69.483	4.00628	130.071	10.5259	210.971	6.59908	302.072	1.90679
20.946	1.39719	69.495	3.97937	130.078	10.5535	210.99	6.64528	302.081	1.92093
20.972	1.4105	69.505	3.96045	130.088	10.5687	211.002	6.68925	302.106	1.96604
20.978	1.40907	69.514	3.9578	130.1	10.6003	211.013	6.7256	302.113	2.01354
20.985	1.41841	69.526	3.9463	130.116	10.6119	211.023	6.74957	302.119	2.03932
20.995	1.42403	69.54	3.94345	130.122	10.6479	211.036	6.79193	302.127	2.07937
21.007	1.41335	69.549	3.92456	130.139	10.6662	211.044	6.84176	302.134	2.13049
21.022	1.41625	69.561	3.90839	130.14	10.6894	211.058	6.8807	302.149	2.1647
21.031	1.41267	69.57	3.89363	130.155	10.7137	211.068	6.91653	302.158	2.21989
21.041	1.40487	69.58	3.88527	130.164	10.7307	211.078	6.95103	302.168	2.25637
21.051	1.41145	69.586	3.87418	130.179	10.7799	211.1	6.99978	302.179	2.3107
21.06	1.41153	69.601	3.83705	130.187	10.7945	211.106	7.05344	302.237	2.34747
21.072	1.42828	69.637	3.80932	130.201	10.8188	211.114	7.08834	302.238	2.39372
21.09	1.42638	69.638	3.81909	130.211	10.8339	211.124	7.13472	302.24	2.43565
21.097	1.43375	69.64	3.81483	130.22	10.858	211.183	7.18329	302.242	2.4686
21.106	1.45645	69.666	3.78675	130.262	10.8753	211.185	7.20043	302.252	2.49954
21.118	1.47134	69.667	3.77706	130.272	10.8961	211.186	7.23851	302.26	2.53855
21.127	1.47488	69.68	3.77211	130.296	10.9132	211.187	7.29802	302.269	2.58792
21.138	1.48507	69.692	3.76253	130.325	10.9688	211.2	7.34379	302.279	2.6161
21.155	1.49265	69.702	3.75867	130.326	10.9934	211.207	7.37879	302.293	2.64322
21.162	1.51092	69.713	3.76438	130.327	11.0201	211.216	7.42566	302.302	2.68334
21.173	1.5215	69.729	3.71996	130.328	11.0343	211.226	7.46454	302.316	2.74131
21.184	1.51821	69.739	3.69831	130.34	11.0465	211.239	7.48765	302.32	2.79132
21.199	1.53755	69.747	3.69748	130.352	11.0702	211.248	7.53754	302.337	2.8222
21.211	1.54073	69.756	3.67854	130.368	11.0895	211.258	7.58342	302.349	2.83931
21.219	1.55509	69.767	3.66444	130.397	11.0929	211.266	7.61594	302.357	2.87993
21.228	1.57099	69.777	3.6411	130.398	11.1215	211.276	7.65114	302.367	2.91461
21.237	1.58002	69.797	3.61325	130.399	11.1494	211.289	7.67952	302.38	2.93593
21.252	1.57797	69.804	3.60823	130.408	11.1927	211.297	7.72081	302.388	2.96184
21.264	1.59753	69.82	3.61367	130.419	11.218	211.322	7.76773	302.399	3.00981
21.277	1.61094	69.822	3.60177	130.434	11.2442	211.323	7.80711	302.414	3.05106
21.288	1.62688	69.833	3.60251	130.454	11.2605	211.333	7.84538	302.424	3.09876
21.294	1.64267	69.847	3.59355	130.463	11.2915	211.404	7.89518	302.435	3.14909
21.327	1.64876	69.863	3.59395	130.474	11.3147	211.405	7.92796	302.446	3.20778
21.328	1.65655	69.869	3.57835	130.485	11.356	211.406	7.96937	302.457	3.26262
21.329	1.65114	69.878	3.57423	130.516	11.3786	211.407	8.02053	302.466	3.28069
21.366	1.67322	69.887	3.58171	130.517	11.395	211.409	8.05933	302.479	3.32567
21.367	1.6912	69.904	3.56528	130.52	11.4258	211.41	8.10952	302.49	3.37147
21.368	1.69904	69.912	3.55029	130.529	11.4467	211.488	8.14602	302.502	3.41186
21.369	1.69763	69.925	3.51117	130.54	11.4689	211.49	8.20393	302.509	3.44606
21.383	1.71411	69.935	3.49801	130.553	11.499	211.492	8.23059	302.522	3.48403
21.392	1.72003	69.942	3.48447	130.566	11.5262	211.493	8.28622	302.534	3.52338
21.405	1.73269	69.957	3.49786	130.577	11.5629	211.494	8.33376	302.546	3.58942
21.415	1.74297	69.97	3.498	130.584	11.5931	211.519	8.37988	302.556	3.63414
21.426	1.74386	69.973	3.49997	130.606	11.6325	211.52	8.41791	302.567	3.66783
21.437	1.75157	69.995	3.50086	130.648	11.6405	211.521	8.4598	302.583	3.70091
21.446	1.74346	70.002	3.48348	130.656	11.6669	211.54	8.4909	302.586	3.75475
21.454	1.74868	70.033	3.42976	130.663	11.7045	211.601	8.53361	302.622	3.79011
21.471	1.7592	70.035	3.41055	130.672	11.7438	211.604	8.58321	302.624	3.82429
21.482	1.76305	70.045	3.39849	130.683	11.793	211.605	8.61232	302.638	3.84469
21.491	1.78684	70.055	3.36664	130.694	11.812	211.606	8.63799	302.674	3.9038
21.501	1.80253	70.065	3.3565	130.711	11.8343	211.624	8.68113	302.675	3.95161
21.511	1.81904	70.078	3.35592	130.712	11.8752	211.625	8.72334	302.693	4.02365
21.52	1.8538	70.09	3.3462	130.729	11.9116	211.655	8.73829	302.695	4.05977
21.541	1.8668	70.098	3.33659	130.737	11.9341	211.66	8.76645	302.708	4.1204
21.548	1.87981	70.111	3.31908	130.747	11.9682	211.674	8.80264	302.72	4.15005
21.558	1.88251	70.122	3.29921	130.755	12.0113	211.711	8.83992	302.734	4.20229
21.569	1.88139	70.145	3.27593	130.772	12.0538	211.712	8.89639	302.743	4.25164
21.581	1.89666	70.147	3.2532	130.783	12.0752	211.715	8.91597	302.755	4.2992
21.594	1.88976	70.159	3.22604	130.81	12.1165	211.725	8.95709	302.762	4.34437
21.604	1.88941	70.17	3.21441	130.812	12.1383	211.776	8.99402	302.776	4.39209
21.613	1.89607	70.179	3.19143	130.813	12.1817	211.804	9.01477	302.858	4.45101
21.622	1.90327	70.194	3.1688	130.828	12.2113	211.806	9.05062	302.86	4.5016
21.632	1.91624	70.201	3.14734	130.838	12.2297	211.807	9.05866	302.861	4.58086
21.644	1.89662	70.209	3.13719	130.852	12.2451	211.82	9.08149	302.864	4.63291
21.651	1.91645	70.218	3.12059	130.858	12.2792	211.83	9.11406	302.865	4.68469
21.672	1.91892	70.229	3.09791	130.87	12.3087	211.834	9.12505	302.866	4.7217
21.68	1.92697	70.245	3.08812	130.878	12.3435	211.851	9.15522	302.937	4.77026
21.689	1.93161	70.258	3.08304	130.894	12.3868	211.862	9.19615	302.938	4.82215
21.699	1.92998	70.264	3.05547	130.919	12.4269	211.87	9.24229	302.939	4.85517
21.714	1.94061	70.273	3.03642	130.921	12.4655	211.886	9.28516	302.945	4.89501
21.723	1.94384	70.284	3.03012	130.922	12.4891	211.893	9.31	302.946	4.93193
21.735	1.94942	70.291	3.01967	130.934	12.5435	211.904	9.33752	302.955	4.98882
21.744	1.95702	70.31	3.00583	130.944	12.5885	211.916	9.36511	302.962	5.01878
21.753	1.96333	70.32	2.97144	130.962	12.6119	211.925	9.39209	302.972	5.06063
21.763	1.98001	70.329	2.94443	130.971	12.6461	211.935	9.43909	302.982	5.10845
21.78	1.99621	70.339	2.93277	130.98	12.6849	211.949	9.45795	302.997	5.15271
21.789	2.00253	70.35	2.91675	130.99	12.7275	211.957	9.51172	303.029	5.18689
21.8	2.01313	70.358	2.91354	131	12.7588	211.988	9.55399	303.03	5.23193
21.808	2.01001	70.375	2.88955	131.015	12.7923	211.995	9.58733	303.032	5.30147
21.819	2.01371	70.387	2.87747	131.026	12.8169	211.997	9.62663	303.041	5.36119
21.831	2.02666	70.396	2.88569	131.068	12.8485	212.014	9.6639	303.05	5.40457
21.837	2.03486	70.405	2.87775	131.069	12.8785	212.025	9.68991	303.065	5.44014
21.857	2.03427	70.435	2.85942	131.071	12.9213	212.035	9.72832	303.07	5.49016
21.866	2.04128	70.436	2.85037	131.075	12.9513	212.045	9.76824	303.084	5.53322
21.875	2.04952	70.437	2.83223	131.093	12.9951	212.056	9.7927	303.095	5.58593
21.886	2.0188	70.45	2.82686	131.107	13.0219	212.063	9.82388	303.107	5.64453
21.898	2.01249	70.46	2.81714	131.113	13.0683	212.083	9.85778	303.119	5.69948
21.914	2.02403	70.471	2.80733	131.124	13.0782	212.093	9.89491	303.137	5.75986
21.922	2.03148	70.491	2.78579	131.139	13.1037	212.102	9.93168	303.147	5.81552
21.933	2.02741	70.499	2.76511	131.145	13.1339	212.115	9.96504	303.16	5.86701
21.942	2.01389	70.508	2.74739	131.158	13.1722	212.124	9.98365	303.164	5.91756
21.973	2.00172	70.517	2.74305	131.167	13.1978	212.134	10.0275	303.185	5.95981
21.974	1.99162	70.529	2.73203	131.176	13.2313	212.151	10.0496	303.19	6.0061
22	1.99721	70.536	2.72678	131.192	13.2551	212.16	10.0767	303.207	6.07036
22.002	2.02913	70.55	2.7203	131.206	13.2894	212.167	10.1047	303.211	6.11682
22.01	2.02909	70.565	2.70926	131.213	13.2976	212.177	10.1405	303.217	6.16263
22.021	2.01452	70.577	2.68904	131.222	13.3298	212.188	10.1932	303.225	6.20696
22.036	2.02765	70.579	2.68807	131.233	13.3681	212.206	10.2376	303.238	6.26072
22.037	2.02744	70.611	2.67091	131.242	13.4019	212.213	10.2684	303.251	6.30408
22.053	2.03432	70.612	2.64226	131.253	13.4284	212.223	10.3157	303.262	6.36708
22.063	2.05838	70.629	2.63441	131.263	13.4586	212.239	10.3577	303.269	6.41259
22.076	2.05962	70.64	2.62214	131.278	13.4779	212.243	10.3867	303.28	6.48237
22.085	2.05329	70.653	2.59967	131.288	13.5304	212.254	10.4521	303.29	6.52068
22.095	2.05536	70.665	2.59094	131.297	13.5609	212.27	10.4838	303.297	6.57345
22.11	2.06094	70.689	2.57525	131.316	13.5697	212.279	10.5215	303.315	6.61597
22.119	2.03538	70.69	2.54698	131.324	13.5952	212.289	10.5435	303.325	6.66676
22.13	2.03451	70.692	2.54469	131.336	13.6335	212.298	10.5806	303.336	6.713
22.139	2.03226	70.704	2.52698	131.346	13.666	212.313	10.6201	303.346	6.77641
22.148	2.04097	70.715	2.51603	131.355	13.7045	212.324	10.6569	303.355	6.81776
22.156	2.0542	70.726	2.51189	131.364	13.7417	212.337	10.6861	303.364	6.85811
22.176	2.07084	70.736	2.5022	131.375	13.7722	212.348	10.7227	303.382	6.89539
22.188	2.08392	70.747	2.5029	131.384	13.813	212.354	10.7784	303.391	6.9434
22.196	2.09117	70.76	2.48906	131.391	13.8458	212.365	10.8367	303.399	6.98483
22.206	2.0916	70.774	2.47324	131.414	13.8584	212.374	10.8727	303.411	7.03759
22.219	2.10926	70.782	2.45052	131.42	13.9018	212.382	10.9243	303.426	7.09005
22.225	2.11799	70.791	2.44028	131.432	13.935	212.399	10.9677	303.443	7.1264
22.24	2.12261	70.837	2.43129	131.441	13.9619	212.409	11.0403	303.457	7.16605
22.254	2.14206	70.838	2.41516	131.476	14.0006	212.441	11.0836	303.467	7.21245
22.262	2.13517	70.84	2.39723	131.477	14.0358	212.467	11.1067	303.505	7.25649
22.273	2.14995	70.842	2.38361	131.507	14.0575	212.469	11.1527	303.508	7.29695
22.288	2.17578	70.871	2.36879	131.509	14.0835	212.473	11.1752	303.525	7.35454
22.299	2.17927	70.881	2.37245	131.51	14.1249	212.479	11.2413	303.545	7.40744
22.307	2.18615	70.897	2.35818	131.533	14.1694	212.49	11.2797	303.555	7.46361
22.316	2.18866	70.905	2.32282	131.534	14.1708	212.499	11.3213	303.571	7.49211
22.326	2.21083	70.913	2.29574	131.547	14.2217	212.508	11.3707	303.578	7.52933
22.337	2.20733	70.922	2.30198	131.55	14.2528	212.515	11.4113	303.588	7.58686
22.348	2.21426	70.933	2.29009	131.563	14.2734	212.533	11.4521	303.6	7.63371
22.364	2.23586	70.953	2.27664	131.572	14.3195	212.554	11.5114	303.612	7.67005
22.374	2.24949	70.954	2.27207	131.584	14.3632	212.565	11.56	303.622	7.72966
22.382	2.24266	70.969	2.25755	131.599	14.3933	212.599	11.6146	303.637	7.76783
22.394	2.26459	70.976	2.23419	131.608	14.4063	212.601	11.6484	303.661	7.84047
22.403	2.28165	70.988	2.22603	131.65	14.4354	212.602	11.6781	303.664	7.89779
22.417	2.27975	70.998	2.23529	131.651	14.4759	212.633	11.7268	303.673	7.94587
22.428	2.29587	71.012	2.21261	131.652	14.5141	212.635	11.7711	303.681	7.9559
22.441	2.29957	71.024	2.20267	131.667	14.5339	212.652	11.8063	303.7	7.99762
22.452	2.31668	71.033	2.19971	131.673	14.5414	212.662	11.8342	303.711	8.05996
22.458	2.31447	71.052	2.17963	131.695	14.5679	212.672	11.8672	303.72	8.11841
22.474	2.31021	71.078	2.16162	131.703	14.594	212.685	11.89	303.731	8.16052
22.483	2.32447	71.085	2.15017	131.72	14.6263	212.697	11.9414	303.744	8.21062
22.499	2.32191	71.101	2.10369	131.73	14.6924	212.724	11.9995	303.748	8.26234
22.504	2.31828	71.116	2.09076	131.738	14.7302	212.725	12.0464	303.773	8.32391
22.513	2.32438	71.124	2.07976	131.748	14.7644	212.74	12.0793	303.776	8.37618
22.527	2.33693	71.168	2.08216	131.759	14.8078	212.748	12.126	303.786	8.4201
22.542	2.34614	71.169	2.07528	131.77	14.8331	212.765	12.1874	303.796	8.44222
22.6	2.3672	71.17	2.05651	131.788	14.8846	212.772	12.223	303.808	8.5215
22.601	2.38475	71.179	2.0321	131.795	14.9211	212.785	12.2604	303.816	8.55968
22.634	2.38212	71.189	2.03862	131.804	14.9464	212.794	12.2878	303.834	8.59721
22.635	2.37805	71.204	2.03556	131.814	14.9972	212.804	12.3129	303.843	8.6418
22.636	2.3851	71.217	2.03575	131.826	15.0251	212.818	12.3584	303.852	8.70514
22.65	2.39197	71.231	2.03144	131.845	15.0432	212.854	12.3984	303.863	8.72631
22.656	2.38656	71.243	2.00683	131.846	15.0699	212.866	12.4433	303.873	8.76224
22.671	2.39396	71.253	1.99473	131.86	15.1057	212.868	12.4643	303.912	8.80227
22.682	2.39975	71.301	1.97159	131.87	15.1479	212.876	12.5064	303.913	8.87326
22.692	2.40831	71.303	1.95301	131.882	15.1932	212.885	12.538	303.918	8.92113
22.7	2.42786	71.304	1.94098	131.892	15.241	212.897	12.5855	303.966	8.96305
22.712	2.44506	71.305	1.94035	131.904	15.2625	212.903	12.6171	303.969	8.99592
22.725	2.4347	71.306	1.92472	131.909	15.3028	212.917	12.6676	303.97	9.0418
22.743	2.43562	71.326	1.94563	131.926	15.3363	212.928	12.7015	303.972	9.08994
22.757	2.43903	71.327	1.92556	131.941	15.3617	212.938	12.737	303.984	9.14276
22.765	2.44959	71.35	1.9145	131.949	15.3786	212.949	12.7682	303.99	9.18887
22.772	2.44804	71.365	1.88256	131.956	15.4113	212.958	12.8133	304.001	9.22883
22.781	2.4517	71.374	1.87214	131.967	15.4395	212.972	12.8529	304.013	9.26994
22.792	2.45417	71.376	1.86862	131.982	15.475	212.983	12.917	304.019	9.29673
22.802	2.46799	71.387	1.85365	131.993	15.5165	212.993	12.9602	304.03	9.32275
22.817	2.46716	71.402	1.84164	132.004	15.5491	213.002	13.0014	304.039	9.35154
22.826	2.47192	71.411	1.82452	132.011	15.5909	213.012	13.0382	304.052	9.38398
22.833	2.45945	71.419	1.80461	132.022	15.6225	213.022	13.0933	304.063	9.43237
22.843	2.45285	71.429	1.78745	132.054	15.656	213.039	13.1469	304.07	9.46819
22.865	2.46024	71.441	1.77562	132.059	15.6808	213.049	13.1719	304.085	9.50898
22.874	2.46557	71.451	1.7605	132.07	15.7315	213.058	13.205	304.095	9.56572
22.893	2.46834	71.474	1.75654	132.078	15.7598	213.069	13.2425	304.106	9.61189
22.9	2.46739	71.487	1.74555	132.088	15.7746	213.078	13.2876	304.115	9.65063
22.911	2.47145	71.494	1.73918	132.1	15.8077	213.087	13.3298	304.126	9.70217
22.921	2.4941	71.509	1.7191	132.104	15.8431	213.1	13.378	304.132	9.731
22.931	2.51074	71.53	1.70547	132.14	15.8783	213.116	13.4098	304.153	9.76442
22.946	2.52226	71.541	1.71267	132.141	15.8969	213.125	13.4349	304.162	9.81316
22.955	2.53096	71.551	1.69751	132.142	15.9322	213.139	13.4539	304.171	9.84034
22.964	2.53947	71.56	1.67644	132.154	15.9441	213.149	13.49	304.181	9.87665
22.978	2.54567	71.588	1.65419	132.171	15.9879	213.169	13.5389	304.196	9.90745
23.012	2.53585	71.596	1.638	132.181	16.0283	213.18	13.5754	304.202	9.95999
23.018	2.53871	71.605	1.60554	132.191	16.0729	213.19	13.6252	304.217	10.0238
23.032	2.52476	71.616	1.59308	132.202	16.124	213.2	13.6583	304.228	10.0884
23.044	2.53431	71.626	1.5559	132.212	16.1589	213.211	13.6869	304.237	10.1278
23.057	2.54754	71.642	1.53792	132.233	16.1973	213.218	13.7388	304.249	10.1576
23.071	2.564	71.65	1.53113	132.243	16.2608	213.266	13.8202	304.259	10.1859
23.079	2.5747	71.66	1.50216	132.256	16.3009	213.267	13.8582	304.274	10.2365
23.091	2.57346	71.691	1.52126	132.267	16.3327	213.269	13.8966	304.283	10.2658
23.096	2.57501	71.692	1.49438	132.278	16.385	213.27	13.9388	304.292	10.3166
23.107	2.57809	71.698	1.4838	132.294	16.4203	213.283	14.006	304.301	10.3401
23.126	2.59296	71.712	1.47465	132.303	16.442	213.296	14.0601	304.312	10.388
23.132	2.61689	71.724	1.44664	132.31	16.456	213.304	14.1059	304.324	10.4444
23.142	2.64525	71.731	1.42152	132.323	16.4886	213.311	14.1453	304.343	10.4976
23.153	2.638	71.739	1.40384	132.358	16.5305	213.321	14.1988	304.351	10.539
23.167	2.65549	71.75	1.37839	132.359	16.567	213.333	14.2423	304.359	10.5927
23.177	2.66584	71.765	1.3643	132.361	16.5945	213.346	14.2895	304.367	10.6335
23.188	2.66316	71.77	1.35042	132.362	16.6256	213.359	14.3331	304.379	10.6677
23.2	2.66488	71.784	1.32075	132.377	16.6414	213.368	14.3947	304.396	10.7019
23.211	2.68361	71.8	1.29165	132.392	16.675	213.377	14.4403	304.404	10.7741
23.219	2.6769	71.803	1.27674	132.399	16.7055	213.388	14.479	304.414	10.8302
23.227	2.68034	71.815	1.25304	132.42	16.757	213.397	14.5167	304.423	10.8554
23.265	2.68381	71.828	1.22834	132.422	16.7999	213.407	14.5726	304.434	10.9013
23.266	2.69637	71.836	1.222	132.448	16.8349	213.422	14.5996	304.446	10.9579
23.282	2.69021	71.849	1.20562	132.449	16.8702	213.439	14.644	304.463	11.0109
[truncated: 6,339 more rows]

## Sheet: Figure 4f
X1	Y1 (Tensile strain=0%)	X2	Y2 (Tensile strain=10%)	X3	Y3 (Tensile strain=20%)	X4	Y4 (Tensile strain=30%)	X5	Y5 (Tensile strain=40%)	X5	Y5 (Tensile strain=50%)		X1	Y1 (Tensile strain=0%)	X2	Y2 (Tensile strain=10%)	X3	Y3 (Tensile strain=20%)	X4	Y4 (Tensile strain=30%)	X5	Y5 (Tensile strain=40%)	X5	Y5 (Tensile strain=50%)
Torsion level (rad/m)	ΔR/R0 (%)	Torsion level (rad/m)	ΔR/R0 (%)	Torsion level (rad/m)	ΔR/R0 (%)	Torsion level (rad/m)	ΔR/R0 (%)	Torsion level (rad/m)	ΔR/R0 (%)	Torsion level (rad/m)	ΔR/R0 (%)		Torsion level (rad/m)	ΔC/C0 (%)	Torsion level (rad/m)	ΔC/C0 (%)	Torsion level (rad/m)	ΔC/C0 (%)	Torsion level (rad/m)	ΔC/C0 (%)	Torsion level (rad/m)	ΔC/C0 (%)	Torsion level (rad/m)	ΔC/C0 (%)
-1000	1.40887	-1000	11.5172	-1000	23.7966	-1000	36.2294	-1000	51.7144	-1000	66.4422		-1000	-10.8884	-1000	-5.05577	-1000	3.85387	-1000	12.8484	-1000	22.2154	-1000	31.2819
-800	1.14052	-900	11.3635	-900	23.663	-900	36.1148	-900	51.7624	-900	66.4322		-800	-10.4693	-800	-3.31161	-800	5.1514	-800	13.3745	-800	22.4905	-800	31.5956
-600	1.14052	-800	11.4366	-800	23.7299	-800	36.1817	-800	51.7108	-800	66.3514		-600	-8.95372	-600	-1.38426	-600	6.9172	-600	15.2042	-600	24.1624	-600	32.4731
-400	1.24322	-700	11.2967	-700	23.5962	-700	36.1143	-700	51.6623	-700	66.2378		-400	-6.4771	-400	0.87775	-400	9.11411	-400	17.3681	-400	25.508	-400	34.2787
-200	1.14052	-600	11.4249	-600	23.641	-600	36.1747	-600	51.8433	-600	66.3277		-200	-3.81349	-200	3.22446	-200	11.6706	-200	20.1747	-200	27.7545	-200	36.5676
0	0	-500	11.4011	-500	23.5962	-500	36.1817	-500	51.7108	-500	66.1686		0	0.00312	0	6.45826	0	13.8674	0	22.3928	0	30.5798	0	39.7025
200	0.16707	-400	11.2967	-400	23.5962	-400	36.184	-400	51.844	-400	66.2683		200	2.91364	200	9.4387	200	17.5236	200	26.0396	200	33.97	200	43.4567
400	0.16707	-300	11.4304	-300	23.7288	-300	36.354	-300	51.844	-300	66.1543		400	7.43111	400	12.861	400	21.1772	400	30.0455	400	37.5636	400	46.9079
600	0.10059	-200	11.2967	-200	23.6379	-200	36.382	-200	51.9214	-200	66.2683		600	11.7091	600	17.446	600	24.9909	600	33.968	600	41.481	600	49.4364
800	0.23491	-100	11.4973	-100	23.7976	-100	36.7076	-100	52.0487	-100	66.2683		800	16.6407	800	21.7453	800	29.5061	800	38.6208	800	45.8046	800	53.2326
1000	0.53884	0	11.492	0	24.038	0	37.3836	0	52.059	0	66.2404		1000	21.5342	1000	26.6413	1000	34.2742	1000	42.8342	1000	50.417	1000	58.736
		100	11.5342	100	24.07	100	37.429	100	51.7624	100	66.4322
		200	11.5775	200	24.0849	200	37.3836	200	51.7108	200	66.3514
		300	11.5974	300	24.0686	300	37.3836	300	51.6623	300	66.2378
		400	11.7342	400	24.229	400	37.517	400	51.8433	400	66.3277
		500	11.6009	500	24.1263	500	37.3836	500	51.7108	500	66.1686
		600	11.735	600	24.2882	600	37.5752	600	51.844	600	66.2683
		700	11.7342	700	24.2686	700	37.517	700	51.844	700	66.1543
		800	11.8356	800	24.3804	800	37.6502	800	51.9214	800	66.2683
		900	11.9343	900	24.4686	900	37.773	900	52.0487	900	66.2683
		1000	11.9419	1000	24.458	1000	37.7825	1000	52.059	1000	66.2404

[truncated: 56 more sheets: Figure 4g, Figure 4h, Figure 5a, Figure 5b, Figure 5e, Supplementary Figure 2b, Supplementary Figure 2c, Supplementary Figure 2d, Supplementary Figure 3a, Supplementary Figure 3b, Supplementary Figure 3c, Supplementary Figure 6b, Supplementary Figure 8b, Supplementary Figure 9, Supplementary Figure 10a, Supplementary Figure 10b, Supplementary Figure 10c, Supplementary Figure 10d, Supplementary Figure 11a, Supplementary Figure 11b …]
